# Supplementary material for: Analysis of the nischarin expression across human tumor types reveals its context-dependent role and a potential as a target for drug repurposing in oncology
Source: PLoS One. 2024 May 23;19(5):e0299685. doi: 10.1371/journal.pone.0299685 (PMC11115306; doi:10.1371/journal.pone.0299685)
Supplement: S1 Table — (XLSX) [file pone.0299685.s009.xlsx]

## Sheet: HPA data
Table S1. NISCH prognostic value across TCGA cancers with Hazard Ratio (HPA data) and adjusted by clinical factors (data from the TIMER2.0 website).
HPA cancer type	TCGA cancer	Survival analysis - best cut off
		All primary samples
		No. of samples	prognostic marker	P-val	HR (logrank)	95% CI of ratio
Urothelial cancer	BLCA	406	favorable	0.007	1.506	1.123 to 2.018
Breast cancer	BRCA	1075	ns	0.067	1.347	0.9797 to 1.852
Cervical cancer	CESC	291	ns	0.158	1.399	0.8783 to 2.229
Colorectal cancer		597	unfavorable	0.002	0.5446	0.3471 to 0.8544
	COAD	438	unfavorable	<0.001	0.4227	0.2431 to 0.7349
	READ	159	ns	0.27	1.533	0.7095 to 3.31
Glioma	GBM	153	ns	0.148	1.303	0.911 to 1.864
Head and neck cancer	HNSC	499	favorable	0.008	1.436	1.081 to 1.907
Renal cancer	KICH	64	unfavorable	0.031	0.1417	0.03825 to 0.5246
	KIRC	528	unfavorable	0.009	0.6252	0.4531 to 0.8628
	KIRP	285	favorable	0.024	2.441	1.293 to 4.609
Liver cancer	LIHC	365	unfavorable	0.016	0.6232	0.3987 to 0.9742
Lung cancer	LUAD	500	favorable	<0.001	1.685	1.26 to 2.253
	LUSC	494	ns	0.243	0.8502	0.6467 to 1.118
Ovarian cancer	OV	373	unfavorable	0.008	0.6743	0.5131 to 0.886
Pancreatic cancer	PAAD	176	favorable	<0.001	2.285	1.297 to 4.026
Prostate cancer	PRAD	494	unfavorable	0.014	0.2443	0.06031 to 0.9899
Melanoma	SKCM	102	unfavorable	0.05	0.4878	0.2053 to 1.159
Stomach cancer	STAD	354	ns	0.119	1.299	0.923 to 1.828
Testis cancer	TGCT	134	favorable	0.029	7.691	0.8684 to 68.12
Thyroid cancer	THCA	501	ns	0.147	0.4668	0.1286 to 1.695
Endometrial cancer	UCEC	541	favorable	0.004	1.831	1.143 to 2.935

## Sheet: TIMER2.0 data
Table S1. NISCH prognostic value across TCGA cancers with Hazard Ratio (HPA data) and adjusted by clinical factors (data from the TIMER2.0 website).
NISCH in ACC (n=79):
Model: Surv(OS, EVENT) ~ `NISCH` + Age + Gender
79 patients with 28 dying ( 0 missing obs. )
coef HR se(coef) 95%CI_l 95%CI_u z p signif
NISCH 0.318 1.375 0.313 0.745 2.537 1.017 0.309
Age 0.013 1.013 0.013 0.989 1.039 1.052 0.293
Gendermale 0.050 1.051 0.400 0.480 2.302 0.124 0.901
Rsquare = 0.023 (max possible = 9.35e-01 )
Likelihood ratio test p = 6.09e-01
Wald test p = 6.15e-01
Score (logrank) test p = 6.1e-01
NISCH in BLCA (n=408):
Model: Surv(OS, EVENT) ~ `NISCH` + Age + Gender + Stage
401 patients with 176 dying ( 7 missing obs. )
coef HR se(coef) 95%CI_l 95%CI_u z p signif
NISCH 0.052 1.054 0.113 0.845 1.315 0.465 0.642
Age 0.030 1.031 0.008 1.015 1.047 3.780 0.000 ***
Gendermale -0.171 0.843 0.170 0.604 1.177 -1.004 0.315
Stage2 14.531 2045719.127 1917.268 0.000 Inf 0.008 0.994
Stage3 14.984 3216210.260 1917.268 0.000 Inf 0.008 0.994
Stage4 15.544 5630130.657 1917.268 0.000 Inf 0.008 0.994
Rsquare = 0.115 (max possible = 9.91e-01 )
Likelihood ratio test p = 7.77e-09
Wald test p = 4.56e-08
Score (logrank) test p = 1.01e-08
NISCH in BRCA (n=1100):
Model: Surv(OS, EVENT) ~ `NISCH` + Age + Gender + Stage
1057 patients with 143 dying ( 43 missing obs. )
coef HR se(coef) 95%CI_l 95%CI_u z p signif
NISCH -0.161 0.851 0.140 0.647 1.120 -1.149 0.251
Age 0.035 1.035 0.007 1.021 1.049 5.002 0.000 ***
Gendermale -0.726 0.484 1.011 0.067 3.506 -0.719 0.472
Stage2 0.561 1.753 0.280 1.013 3.033 2.005 0.045 *
Stage3 1.236 3.443 0.294 1.933 6.133 4.199 0.000 ***
Stage4 2.393 10.951 0.363 5.380 22.293 6.600 0.000 ***
Rsquare = 0.069 (max possible = 7.87e-01 )
Likelihood ratio test p = 3.7e-14
Wald test p = 1.72e-17
Score (logrank) test p = 2.43e-22
NISCH in BRCA-Basal (n=191):
Model: Surv(OS, EVENT) ~ `NISCH` + Age + Stage
185 patients with 26 dying ( 6 missing obs. )
coef HR se(coef) 95%CI_l 95%CI_u z p signif
NISCH 0.818 2.265000e+00 0.379 1.079 4.757 2.160 0.031 *
Age 0.015 1.015000e+00 0.016 0.983 1.048 0.900 0.368
Stage2 19.013 1.808544e+08 6195.839 0.000 Inf 0.003 0.998
Stage3 20.333 6.771288e+08 6195.839 0.000 Inf 0.003 0.997
Stage4 21.077 1.424752e+09 6195.839 0.000 Inf 0.003 0.997
Rsquare = 0.152 (max possible = 7.08e-01 )
Likelihood ratio test p = 1.19e-05
Wald test p = 6.93e-04
Score (logrank) test p = 1.32e-07
NISCH in BRCA-Her2 (n=82):
Model: Surv(OS, EVENT) ~ `NISCH` + Age + Stage
75 patients with 16 dying ( 7 missing obs. )
coef HR se(coef) 95%CI_l 95%CI_u z p signif
NISCH -1.012 0.363 0.651 0.101 1.301 -1.556 0.120
Age 0.090 1.095 0.029 1.033 1.160 3.077 0.002 **
Stage2 -1.382 0.251 1.246 0.022 2.888 -1.109 0.267
Stage3 -0.049 0.952 1.224 0.086 10.475 -0.040 0.968
Stage4 3.482 32.537 1.234 2.897 365.390 2.822 0.005 **
Rsquare = 0.309 (max possible = 7.59e-01 )
Likelihood ratio test p = 4.23e-05
Wald test p = 5.98e-04
Score (logrank) test p = 7.19e-08
NISCH in BRCA-LumA (n=568):
Model: Surv(OS, EVENT) ~ `NISCH` + Age + Gender + Stage
547 patients with 62 dying ( 21 missing obs. )
coef HR se(coef) 95%CI_l 95%CI_u z p signif
NISCH 0.243 1.275 0.264 0.760 2.139 0.921 0.357
Age 0.045 1.046 0.011 1.023 1.068 4.068 0.000 ***
Gendermale -14.953 0.000 3213.220 0.000 Inf -0.005 0.996
Stage2 0.486 1.625 0.360 0.803 3.289 1.350 0.177
Stage3 0.872 2.392 0.395 1.102 5.191 2.205 0.027 *
Stage4 2.056 7.811 0.545 2.684 22.730 3.772 0.000 ***
Rsquare = 0.055 (max possible = 6.7e-01 )
Likelihood ratio test p = 2.94e-05
Wald test p = 9.8e-06
Score (logrank) test p = 6.63e-07
NISCH in BRCA-LumB (n=219):
Model: Surv(OS, EVENT) ~ `NISCH` + Age + Gender + Stage
211 patients with 32 dying ( 8 missing obs. )
coef HR se(coef) 95%CI_l 95%CI_u z p signif
NISCH -0.511 0.600 0.344 0.306 1.177 -1.486 0.137
Age 0.029 1.029 0.016 0.998 1.061 1.855 0.064 ·
Gendermale -0.400 0.671 1.049 0.086 5.243 -0.381 0.703
Stage2 0.954 2.596 0.763 0.582 11.584 1.250 0.211
Stage3 1.399 4.051 0.788 0.864 18.998 1.774 0.076 ·
Stage4 2.021 7.545 0.894 1.309 43.506 2.261 0.024 *
Rsquare = 0.07 (max possible = 7e-01 )
Likelihood ratio test p = 1.85e-02
Wald test p = 2.11e-02
Score (logrank) test p = 9e-03
NISCH in CESC (n=306):
Model: Surv(OS, EVENT) ~ `NISCH` + Age
293 patients with 73 dying ( 13 missing obs. )
coef HR se(coef) 95%CI_l 95%CI_u z p signif
NISCH -0.183 0.833 0.191 0.573 1.210 -0.959 0.338
Age 0.016 1.016 0.009 0.999 1.034 1.814 0.070 ·
Rsquare = 0.013 (max possible = 9.11e-01 )
Likelihood ratio test p = 1.5e-01
Wald test p = 1.43e-01
Score (logrank) test p = 1.43e-01
NISCH in CHOL (n=36):
Model: Surv(OS, EVENT) ~ `NISCH` + Age + Gender + Stage
36 patients with 18 dying ( 0 missing obs. )
coef HR se(coef) 95%CI_l 95%CI_u z p signif
NISCH -0.968 0.380 0.579 0.122 1.182 -1.672 0.095 ·
Age 0.032 1.032 0.022 0.988 1.079 1.423 0.155
Gendermale 0.557 1.745 0.531 0.617 4.939 1.049 0.294
Stage2 1.302 3.676 0.635 1.060 12.755 2.051 0.040 *
Stage3 -15.230 0.000 6789.020 0.000 Inf -0.002 0.998
Stage4 1.499 4.475 0.681 1.178 16.998 2.201 0.028 *
Rsquare = 0.207 (max possible = 9.46e-01 )
Likelihood ratio test p = 2.15e-01
Wald test p = 3.02e-01
Score (logrank) test p = 2.52e-01
NISCH in COAD (n=458):
Model: Surv(OS, EVENT) ~ `NISCH` + Age + Gender + Stage
424 patients with 90 dying ( 34 missing obs. )
coef HR se(coef) 95%CI_l 95%CI_u z p signif
NISCH 0.237 1.267 0.207 0.845 1.901 1.145 0.252
Age 0.032 1.032 0.010 1.013 1.051 3.318 0.001 **
Gendermale -0.004 0.996 0.217 0.651 1.526 -0.017 0.987
Stage2 0.706 2.025 0.541 0.701 5.848 1.304 0.192
Stage3 1.430 4.178 0.536 1.462 11.936 2.669 0.008 **
Stage4 2.465 11.769 0.535 4.124 33.589 4.608 0.000 ***
Rsquare = 0.128 (max possible = 8.95e-01 )
Likelihood ratio test p = 1.16e-10
Wald test p = 5.19e-11
Score (logrank) test p = 2.77e-13
NISCH in ESCA (n=185):
Model: Surv(OS, EVENT) ~ `NISCH` + Age + Gender + Stage
160 patients with 63 dying ( 25 missing obs. )
coef HR se(coef) 95%CI_l 95%CI_u z p signif
NISCH -0.178 0.837 0.221 0.542 1.292 -0.804 0.422
Age 0.005 1.005 0.011 0.983 1.027 0.455 0.649
Gendermale 0.425 1.529 0.477 0.600 3.897 0.890 0.374
Stage2 0.812 2.251 0.560 0.752 6.741 1.450 0.147
Stage3 1.711 5.534 0.578 1.781 17.196 2.957 0.003 **
Stage4 2.422 11.270 0.651 3.146 40.373 3.720 0.000 ***
Rsquare = 0.153 (max possible = 9.61e-01 )
Likelihood ratio test p = 1.77e-04
Wald test p = 2.27e-04
Score (logrank) test p = 3.3e-05
NISCH in GBM (n=153):
Model: Surv(OS, EVENT) ~ `NISCH` + Age + Gender
150 patients with 120 dying ( 3 missing obs. )
coef HR se(coef) 95%CI_l 95%CI_u z p signif
NISCH 0.006 1.006 0.150 0.749 1.350 0.037 0.970
Age 0.028 1.029 0.008 1.014 1.044 3.729 0.000 ***
Gendermale -0.061 0.941 0.194 0.643 1.377 -0.315 0.753
Rsquare = 0.099 (max possible = 9.98e-01 )
Likelihood ratio test p = 1.33e-03
Wald test p = 2.51e-03
Score (logrank) test p = 2.31e-03
NISCH in HNSC (n=522):
Model: Surv(OS, EVENT) ~ `NISCH` + Age + Gender + Stage
446 patients with 191 dying ( 76 missing obs. )
coef HR se(coef) 95%CI_l 95%CI_u z p signif
NISCH -0.382 0.683 0.128 0.531 0.877 -2.985 0.003 **
Age 0.022 1.022 0.007 1.008 1.036 3.002 0.003 **
Gendermale -0.231 0.794 0.162 0.578 1.089 -1.430 0.153
Stage2 0.692 1.998 0.539 0.695 5.744 1.285 0.199
Stage3 0.837 2.310 0.536 0.809 6.598 1.563 0.118
Stage4 1.423 4.148 0.508 1.532 11.235 2.798 0.005 **
Rsquare = 0.086 (max possible = 9.9e-01 )
Likelihood ratio test p = 4.17e-07
Wald test p = 2.35e-06
Score (logrank) test p = 1.55e-06
NISCH in HNSC-HPV+ (n=98):
Model: Surv(OS, EVENT) ~ `NISCH` + Age + Gender + Stage
67 patients with 24 dying ( 31 missing obs. )
coef HR se(coef) 95%CI_l 95%CI_u z p signif
NISCH -0.855 0.425 0.304 0.234 0.771 -2.815 0.005 **
Age -0.002 0.998 0.024 0.953 1.045 -0.083 0.934
Gendermale 0.048 1.049 0.517 0.381 2.891 0.092 0.927
Stage2 17.689 48125214.065 5728.178 0.000 Inf 0.003 0.998
Stage3 16.819 20156553.784 5728.178 0.000 Inf 0.003 0.998
Stage4 17.524 40780506.378 5728.178 0.000 Inf 0.003 0.998
Rsquare = 0.165 (max possible = 9.24e-01 )
Likelihood ratio test p = 5.94e-02
Wald test p = 1.51e-01
Score (logrank) test p = 8.4e-02
NISCH in HNSC-HPV- (n=422):
Model: Surv(OS, EVENT) ~ `NISCH` + Age + Gender + Stage
379 patients with 167 dying ( 43 missing obs. )
coef HR se(coef) 95%CI_l 95%CI_u z p signif
NISCH -0.323 0.724 0.148 0.542 0.968 -2.180 0.029 *
Age 0.025 1.026 0.008 1.010 1.042 3.240 0.001 **
Gendermale -0.263 0.769 0.171 0.550 1.076 -1.534 0.125
Stage2 0.457 1.579 0.547 0.541 4.611 0.835 0.404
Stage3 0.718 2.050 0.539 0.712 5.900 1.331 0.183
Stage4 1.323 3.754 0.510 1.381 10.206 2.593 0.010 *
Rsquare = 0.091 (max possible = 9.9e-01 )
Likelihood ratio test p = 2.56e-06
Wald test p = 1.08e-05
Score (logrank) test p = 7.46e-06
NISCH in KICH (n=66):
Model: Surv(OS, EVENT) ~ `NISCH` + Age + Gender + Stage
65 patients with 9 dying ( 1 missing obs. )
coef HR se(coef) 95%CI_l 95%CI_u z p
NISCH 1.067 2.906000e+00 0.991 0.417 2.025200e+01 1.077 0.281
Age 0.042 1.043000e+00 0.029 0.985 1.104000e+00 1.445 0.148
Gendermale 0.018 1.019000e+00 0.729 0.244 4.255000e+00 0.025 0.980
Stage2 15.369 4.726660e+06 0.844 904101.120 2.471107e+07 18.211 0.000
Stage3 16.304 1.204755e+07 0.780 2612332.469 5.556083e+07 20.905 0.000
Stage4 19.105 1.982347e+08 0.892 34500174.567 1.139037e+09 21.416 0.000
signif
NISCH
Age
Gendermale
Stage2 ***
Stage3 ***
Stage4 ***
Rsquare = 0.336 (max possible = 6.61e-01 )
Likelihood ratio test p = 1.68e-04
Wald test p = 1.16e-262
Score (logrank) test p = 9.16e-11
NISCH in KIRC (n=533):
Model: Surv(OS, EVENT) ~ `NISCH` + Age + Gender + Stage
526 patients with 172 dying ( 7 missing obs. )
coef HR se(coef) 95%CI_l 95%CI_u z p signif
NISCH 0.553 1.738 0.144 1.311 2.303 3.845 0.000 ***
Age 0.034 1.035 0.007 1.020 1.050 4.621 0.000 ***
Gendermale 0.044 1.045 0.164 0.758 1.443 0.271 0.787
Stage2 0.317 1.374 0.318 0.737 2.561 0.999 0.318
Stage3 1.047 2.848 0.211 1.882 4.311 4.950 0.000 ***
Stage4 2.085 8.046 0.201 5.425 11.933 10.369 0.000 ***
Rsquare = 0.231 (max possible = 9.75e-01 )
Likelihood ratio test p = 2.76e-27
Wald test p = 1.58e-26
Score (logrank) test p = 1.65e-32
NISCH in KIRP (n=290):
Model: Surv(OS, EVENT) ~ `NISCH` + Age + Gender + Stage
255 patients with 39 dying ( 35 missing obs. )
coef HR se(coef) 95%CI_l 95%CI_u z p signif
NISCH -0.500 0.607 0.330 0.318 1.158 -1.516 0.130
Age 0.001 1.001 0.014 0.974 1.029 0.089 0.929
Gendermale -0.425 0.654 0.364 0.320 1.334 -1.168 0.243
Stage2 -0.033 0.967 0.769 0.214 4.365 -0.044 0.965
Stage3 1.386 4.000 0.393 1.850 8.651 3.523 0.000 ***
Stage4 2.671 14.452 0.455 5.924 35.257 5.870 0.000 ***
Rsquare = 0.151 (max possible = 7.61e-01 )
Likelihood ratio test p = 2.03e-07
Wald test p = 2.53e-08
Score (logrank) test p = 5.84e-13
NISCH in LGG (n=516):
Model: Surv(OS, EVENT) ~ `NISCH` + Age + Gender
511 patients with 125 dying ( 5 missing obs. )
coef HR se(coef) 95%CI_l 95%CI_u z p signif
NISCH -0.381 0.683 0.214 0.449 1.039 -1.780 0.075 ·
Age 0.057 1.058 0.007 1.043 1.074 7.755 0.000 ***
Gendermale 0.040 1.041 0.183 0.728 1.489 0.220 0.826
Rsquare = 0.117 (max possible = 9.13e-01 )
Likelihood ratio test p = 9.9e-14
Wald test p = 1.08e-13
Score (logrank) test p = 1.39e-14
NISCH in LIHC (n=371):
Model: Surv(OS, EVENT) ~ `NISCH` + Age + Gender + Stage
340 patients with 116 dying ( 31 missing obs. )
coef HR se(coef) 95%CI_l 95%CI_u z p signif
NISCH 0.315 1.371 0.177 0.969 1.940 1.780 0.075 ·
Age 0.011 1.012 0.007 0.997 1.026 1.532 0.126
Gendermale -0.088 0.915 0.199 0.620 1.351 -0.445 0.657
Stage2 0.304 1.355 0.252 0.827 2.218 1.206 0.228
Stage3 0.976 2.654 0.216 1.739 4.050 4.525 0.000 ***
Stage4 1.575 4.832 0.611 1.459 16.003 2.579 0.010 *
Rsquare = 0.084 (max possible = 9.69e-01 )
Likelihood ratio test p = 4.13e-05
Wald test p = 1.89e-05
Score (logrank) test p = 6.31e-06
NISCH in LUAD (n=515):
Model: Surv(OS, EVENT) ~ `NISCH` + Age + Gender + Stage
484 patients with 177 dying ( 31 missing obs. )
coef HR se(coef) 95%CI_l 95%CI_u z p signif
NISCH -0.210 0.811 0.110 0.654 1.005 -1.916 0.055 ·
Age 0.009 1.009 0.008 0.994 1.025 1.144 0.253
Gendermale -0.022 0.978 0.154 0.723 1.323 -0.144 0.886
Stage2 0.797 2.219 0.189 1.534 3.211 4.228 0.000 ***
Stage3 1.165 3.205 0.197 2.180 4.711 5.924 0.000 ***
Stage4 1.298 3.662 0.288 2.084 6.437 4.511 0.000 ***
Rsquare = 0.102 (max possible = 9.79e-01 )
Likelihood ratio test p = 1.75e-09
Wald test p = 2.38e-09
Score (logrank) test p = 2.73e-10
NISCH in LUSC (n=501):
Model: Surv(OS, EVENT) ~ `NISCH` + Age + Gender + Stage
484 patients with 209 dying ( 17 missing obs. )
coef HR se(coef) 95%CI_l 95%CI_u z p signif
NISCH 0.025 1.025 0.108 0.830 1.266 0.231 0.818
Age 0.018 1.018 0.009 1.001 1.036 2.104 0.035 *
Gendermale 0.181 1.199 0.165 0.868 1.655 1.100 0.271
Stage2 0.156 1.169 0.165 0.847 1.614 0.951 0.342
Stage3 0.473 1.604 0.184 1.120 2.299 2.576 0.010 *
Stage4 1.155 3.174 0.463 1.280 7.872 2.493 0.013 *
Rsquare = 0.03 (max possible = 9.9e-01 )
Likelihood ratio test p = 2.14e-02
Wald test p = 1.26e-02
Score (logrank) test p = 9.66e-03
NISCH in MESO (n=87):
Model: Surv(OS, EVENT) ~ `NISCH` + Age + Gender + Stage
86 patients with 73 dying ( 1 missing obs. )
coef HR se(coef) 95%CI_l 95%CI_u z p signif
NISCH 0.185 1.203 0.162 0.875 1.653 1.139 0.255
Age 0.019 1.020 0.015 0.990 1.050 1.313 0.189
Gendermale -0.252 0.777 0.330 0.407 1.484 -0.764 0.445
Stage2 -0.445 0.641 0.449 0.266 1.545 -0.991 0.322
Stage3 -0.286 0.752 0.389 0.350 1.612 -0.734 0.463
Stage4 -0.187 0.829 0.467 0.332 2.070 -0.401 0.688
Rsquare = 0.049 (max possible = 9.98e-01 )
Likelihood ratio test p = 6.38e-01
Wald test p = 6.37e-01
Score (logrank) test p = 6.35e-01
NISCH in OV (n=303):
Model: Surv(OS, EVENT) ~ `NISCH` + Age
302 patients with 183 dying ( 1 missing obs. )
coef HR se(coef) 95%CI_l 95%CI_u z p signif
NISCH 0.056 1.057 0.105 0.860 1.300 0.527 0.598
Age 0.030 1.030 0.007 1.016 1.045 4.053 0.000 ***
Rsquare = 0.053 (max possible = 9.97e-01 )
Likelihood ratio test p = 2.78e-04
Wald test p = 2.65e-04
Score (logrank) test p = 2.41e-04
NISCH in PAAD (n=179):
Model: Surv(OS, EVENT) ~ `NISCH` + Age + Gender + Stage
175 patients with 93 dying ( 4 missing obs. )
coef HR se(coef) 95%CI_l 95%CI_u z p signif
NISCH -0.433 0.648 0.165 0.469 0.896 -2.625 0.009 **
Age 0.020 1.020 0.010 0.999 1.041 1.912 0.056 ·
Gendermale -0.244 0.784 0.210 0.519 1.182 -1.162 0.245
Stage2 0.471 1.602 0.415 0.710 3.614 1.135 0.256
Stage3 -0.364 0.695 1.089 0.082 5.867 -0.335 0.738
Stage4 0.196 1.217 0.810 0.249 5.956 0.243 0.808
Rsquare = 0.105 (max possible = 9.91e-01 )
Likelihood ratio test p = 3.44e-03
Wald test p = 5.06e-03
Score (logrank) test p = 4.29e-03
NISCH in PCPG (n=181):
Model: Surv(OS, EVENT) ~ `NISCH` + Age + Gender
181 patients with 7 dying ( 0 missing obs. )
coef HR se(coef) 95%CI_l 95%CI_u z p signif
NISCH 0.059 1.060 0.686 0.276 4.066 0.085 0.932
Age 0.035 1.036 0.025 0.986 1.089 1.409 0.159
Gendermale 1.689 5.413 0.956 0.831 35.251 1.767 0.077 ·
Rsquare = 0.026 (max possible = 2.89e-01 )
Likelihood ratio test p = 1.89e-01
Wald test p = 2.53e-01
Score (logrank) test p = 2.05e-01
NISCH in PRAD (n=498):
Model: Surv(OS, EVENT) ~ `NISCH` + Age
496 patients with 10 dying ( 2 missing obs. )
coef HR se(coef) 95%CI_l 95%CI_u z p signif
NISCH 0.755 2.127 0.787 0.455 9.951 0.959 0.338
Age 0.059 1.061 0.050 0.962 1.171 1.181 0.238
Rsquare = 0.004 (max possible = 1.68e-01 )
Likelihood ratio test p = 3.63e-01
Wald test p = 3.64e-01
Score (logrank) test p = 3.64e-01
NISCH in READ (n=166):
Model: Surv(OS, EVENT) ~ `NISCH` + Age + Gender + Stage
148 patients with 23 dying ( 18 missing obs. )
coef HR se(coef) 95%CI_l 95%CI_u z p signif
NISCH 0.020 1.020 0.462 0.413 2.523 0.044 0.965
Age 0.102 1.107 0.030 1.044 1.175 3.384 0.001 **
Gendermale -0.316 0.729 0.457 0.298 1.785 -0.692 0.489
Stage2 -0.151 0.860 0.874 0.155 4.771 -0.172 0.863
Stage3 0.517 1.676 0.821 0.335 8.377 0.629 0.529
Stage4 1.648 5.197 0.787 1.111 24.313 2.094 0.036 *
Rsquare = 0.167 (max possible = 7.18e-01 )
Likelihood ratio test p = 1.43e-04
Wald test p = 1.08e-03
Score (logrank) test p = 1.24e-04
NISCH in SARC (n=260):
Model: Surv(OS, EVENT) ~ `NISCH` + Age + Gender
257 patients with 99 dying ( 3 missing obs. )
coef HR se(coef) 95%CI_l 95%CI_u z p signif
NISCH 0.237 1.268 0.175 0.900 1.786 1.358 0.174
Age 0.022 1.023 0.008 1.007 1.039 2.811 0.005 **
Gendermale -0.143 0.867 0.204 0.581 1.295 -0.697 0.486
Rsquare = 0.038 (max possible = 9.77e-01 )
Likelihood ratio test p = 1.86e-02
Wald test p = 2.11e-02
Score (logrank) test p = 2.13e-02
NISCH in SKCM (n=471):
Model: Surv(OS, EVENT) ~ `NISCH` + Age + Gender + Stage
407 patients with 192 dying ( 64 missing obs. )
coef HR se(coef) 95%CI_l 95%CI_u z p signif
NISCH -0.097 0.908 0.119 0.719 1.146 -0.816 0.415
Age 0.019 1.019 0.005 1.009 1.029 3.774 0.000 ***
Gendermale -0.002 0.998 0.155 0.736 1.352 -0.015 0.988
Stage2 0.270 1.310 0.216 0.858 2.001 1.250 0.211
Stage3 0.619 1.856 0.200 1.254 2.748 3.090 0.002 **
Stage4 1.240 3.457 0.349 1.744 6.852 3.553 0.000 ***
Rsquare = 0.081 (max possible = 9.92e-01 )
Likelihood ratio test p = 5.47e-06
Wald test p = 5.97e-06
Score (logrank) test p = 3.87e-06
NISCH in SKCM-Primary (n=103):
Model: Surv(OS, EVENT) ~ `NISCH` + Age + Gender + Stage
95 patients with 26 dying ( 8 missing obs. )
coef HR se(coef) 95%CI_l 95%CI_u z p signif
NISCH 0.443 1.557000e+00 0.299 0.866 2.799 1.479 0.139
Age 0.004 1.004000e+00 0.015 0.975 1.033 0.255 0.799
Gendermale 0.003 1.003000e+00 0.420 0.440 2.285 0.006 0.995
Stage2 17.650 4.628394e+07 6211.480 0.000 Inf 0.003 0.998
Stage3 18.327 9.109115e+07 6211.480 0.000 Inf 0.003 0.998
Stage4 20.445 7.571011e+08 6211.481 0.000 Inf 0.003 0.997
Rsquare = 0.132 (max possible = 8.67e-01 )
Likelihood ratio test p = 3.72e-02
Wald test p = 3e-02
Score (logrank) test p = 2.79e-03
NISCH in SKCM-Metastasis (n=368):
Model: Surv(OS, EVENT) ~ `NISCH` + Age + Gender + Stage
312 patients with 166 dying ( 56 missing obs. )
coef HR se(coef) 95%CI_l 95%CI_u z p signif
NISCH -0.126 0.882 0.129 0.685 1.136 -0.973 0.330
Age 0.022 1.022 0.006 1.011 1.033 3.940 0.000 ***
Gendermale -0.009 0.991 0.169 0.712 1.380 -0.051 0.960
Stage2 0.152 1.164 0.228 0.745 1.820 0.667 0.505
Stage3 0.547 1.728 0.205 1.156 2.583 2.667 0.008 **
Stage4 1.005 2.731 0.397 1.255 5.942 2.533 0.011 *
Rsquare = 0.094 (max possible = 9.95e-01 )
Likelihood ratio test p = 2.79e-05
Wald test p = 3.58e-05
Score (logrank) test p = 2.72e-05
NISCH in STAD (n=415):
Model: Surv(OS, EVENT) ~ `NISCH` + Age + Gender + Stage
368 patients with 148 dying ( 47 missing obs. )
coef HR se(coef) 95%CI_l 95%CI_u z p signif
NISCH 0.102 1.107 0.128 0.861 1.424 0.795 0.427
Age 0.029 1.029 0.009 1.012 1.047 3.405 0.001 **
Gendermale 0.122 1.130 0.178 0.796 1.603 0.684 0.494
Stage2 0.443 1.557 0.334 0.808 2.999 1.324 0.186
Stage3 0.901 2.463 0.314 1.332 4.553 2.875 0.004 **
Stage4 1.616 5.032 0.364 2.464 10.278 4.435 0.000 ***
Rsquare = 0.088 (max possible = 9.85e-01 )
Likelihood ratio test p = 6.88e-06
Wald test p = 7.91e-06
Score (logrank) test p = 3.86e-06
NISCH in TGCT (n=150):
Model: Surv(OS, EVENT) ~ `NISCH` + Age + Stage
81 patients with 2 dying ( 69 missing obs. )
coef HR se(coef) 95%CI_l 95%CI_u z p signif
NISCH -0.052 9.500000e-01 1.520 0.048 18.676 -0.034 0.973
Age -0.207 8.130000e-01 0.188 0.562 1.175 -1.102 0.270
Stage2 18.550 1.137714e+08 34066.051 0.000 Inf 0.001 1.000 <NA>
Stage3 41.336 8.954780e+17 85473.157 0.000 Inf 0.000 1.000 <NA>
Rsquare = 0.083 (max possible = 1.32e-01 )
Likelihood ratio test p = 1.33e-01
Wald test p = 8.6e-01
Score (logrank) test p = 1.42e-01
NISCH in THCA (n=509):
Model: Surv(OS, EVENT) ~ `NISCH` + Age + Gender + Stage
506 patients with 16 dying ( 3 missing obs. )
coef HR se(coef) 95%CI_l 95%CI_u z p signif
NISCH 0.457 1.580 0.574 0.512 4.870 0.796 0.426
Age 0.153 1.166 0.029 1.102 1.234 5.334 0.000 ***
Gendermale 0.208 1.231 0.597 0.382 3.965 0.348 0.728
Stage2 0.123 1.131 1.022 0.152 8.386 0.120 0.904
Stage3 0.315 1.370 0.844 0.262 7.158 0.373 0.709
Stage4 0.948 2.582 0.890 0.451 14.767 1.066 0.286
Rsquare = 0.11 (max possible = 2.9e-01 )
Likelihood ratio test p = 6.51e-11
Wald test p = 4.5e-05
Score (logrank) test p = 4.71e-11
NISCH in THYM (n=120):
Model: Surv(OS, EVENT) ~ `NISCH` + Age + Gender
119 patients with 9 dying ( 1 missing obs. )
coef HR se(coef) 95%CI_l 95%CI_u z p signif
NISCH -0.902 0.406 0.589 0.128 1.286 -1.533 0.125
Age 0.063 1.065 0.030 1.004 1.131 2.080 0.038 *
Gendermale -0.308 0.735 0.696 0.188 2.877 -0.442 0.658
Rsquare = 0.056 (max possible = 4.39e-01 )
Likelihood ratio test p = 7.72e-02
Wald test p = 9.53e-02
Score (logrank) test p = 7.58e-02
NISCH in UCEC (n=545):
Model: Surv(OS, EVENT) ~ `NISCH` + Age
540 patients with 90 dying ( 5 missing obs. )
coef HR se(coef) 95%CI_l 95%CI_u z p signif
NISCH -0.227 0.797 0.181 0.559 1.135 -1.259 0.208
Age 0.037 1.037 0.010 1.016 1.059 3.494 0.000 ***
Rsquare = 0.027 (max possible = 8.45e-01 )
Likelihood ratio test p = 5.55e-04
Wald test p = 6.24e-04
Score (logrank) test p = 6.12e-04
NISCH in UCS (n=57):
Model: Surv(OS, EVENT) ~ `NISCH` + Age
55 patients with 34 dying ( 2 missing obs. )
coef HR se(coef) 95%CI_l 95%CI_u z p signif
NISCH -0.252 0.777 0.284 0.445 1.357 -0.887 0.375
Age 0.052 1.054 0.024 1.006 1.104 2.191 0.028 *
Rsquare = 0.083 (max possible = 9.83e-01 )
Likelihood ratio test p = 9.22e-02
Wald test p = 8.84e-02
Score (logrank) test p = 8.72e-02
NISCH in UVM (n=80):
Model: Surv(OS, EVENT) ~ `NISCH` + Age + Gender + Stage
79 patients with 22 dying ( 1 missing obs. )
coef HR se(coef) 95%CI_l 95%CI_u z p signif
NISCH -1.411 0.244 0.418 0.107 0.554 -3.374 0.001 **
Age 0.029 1.029 0.020 0.989 1.071 1.409 0.159
Gendermale 0.724 2.063 0.471 0.820 5.189 1.538 0.124
Stage3 -0.116 0.890 0.472 0.353 2.246 -0.246 0.805
Stage4 3.557 35.065 1.298 2.755 446.338 2.741 0.006 **
Rsquare = 0.314 (max possible = 8.67e-01 )
Likelihood ratio test p = 1.62e-05
Wald test p = 2.95e-04
Score (logrank) test p = 9.29e-12
