# Supplementary material for: Analysis of the nischarin expression across human tumor types reveals its context-dependent role and a potential as a target for drug repurposing in oncology
Source: PLoS One. 2024 May 23;19(5):e0299685. doi: 10.1371/journal.pone.0299685 (PMC11115306; doi:10.1371/journal.pone.0299685)
Supplement: S2 Table — (XLSX) [file pone.0299685.s010.xlsx]

## Sheet: S2 Table
Table S2. Gene set enrichment analysis (GSEA) results of primary tumors in which NISCH was a significant prognostic marker - Hallmark
NAME	BRCA			COAD			READ			UCEC			HNSC			LIHC			LUAD			SKCM - males			SKCM - females			OV			PAAD			PRAD			KIRC			KIRP			KICH			TGCT			BLCA
	NES	NOM p-val	FDR q-val	NES	NOM p-val	FDR q-val	NES	NOM p-val	FDR q-val	NES	NOM p-val	FDR q-val	NES	NOM p-val	FDR q-val	NES	NOM p-val	FDR q-val	NES	NOM p-val	FDR q-val	NES	NOM p-val	FDR q-val	NES	NOM p-val	FDR q-val	NES	NOM p-val	FDR q-val	NES	NOM p-val	FDR q-val	NES	NOM p-val	FDR q-val	NES	NOM p-val	FDR q-val	NES	NOM p-val	FDR q-val	NES	NOM p-val	FDR q-val	NES	NOM p-val	FDR q-val	NES
HALLMARK_ADIPOGENESIS	-0.792118	0.753906	1	-1.77941	0.00531915	0.0260035	-1.58161	0.0265152	0.0999384	-1.42018	0.0625	0.18255	-0.984628	0.462598	0.511118	-2.38623	0	0	-1.72432	0.0177866	0.0466626	-1.78207	0.00486618	0.0592986	-1.32935	0.129412	0.439251	-1.75159	0.0101626	0.07382	-1.42557	0.0512249	0.215289	-1.78579	0.00581395	0.0737608	-1.93477	0	0.00915879	-1.97598	0.00589391	0.0174998	-1.13808	0.301397	0.735236	-1.67113	0.0271493	0.113106	-0.978067
HALLMARK_ALLOGRAFT_REJECTION	0.743494	0.680244	0.855012	0.929896	0.540839	0.760961	1.1064	0.358974	0.698089	-1.56344	0.0813008	0.119075	1.67129	0.0521921	0.51444	0.369841	0.997872	0.997559	-1.18689	0.316973	0.348107	1.18178	0.33829	1	0.800274	0.596774	0.771549	-1.56368	0.0978261	0.135747	0.897517	0.550802	1	-1.38892	0.200743	0.220804	0.523999	0.881857	0.963832	-1.37108	0.2	0.216439	-1.45125	0.11976	0.489459	-0.442633	0.908096	1	-1.78241
HALLMARK_ANDROGEN_RESPONSE	1.42823	0.0631365	1	-1.35777	0.103512	0.187912	-1.37035	0.100372	0.219554	-0.95023	0.514677	0.614815	-1.05376	0.359756	0.471929	-1.48181	0.0702988	0.229182	-1.93833	0.00190476	0.012409	-1.31638	0.130653	0.22335	-1.16233	0.245098	0.565439	-0.995058	0.439909	0.564856	-1.31496	0.156576	0.296344	-1.10933	0.346	0.480771	-1.43983	0.0910853	0.176325	-1.16472	0.28629	0.372866	1.07533	0.356394	0.693571	0.8498	0.665434	0.999554	-1.72815
HALLMARK_ANGIOGENESIS	0.966723	0.505071	0.97592	0.921069	0.515837	0.729785	0.927581	0.557522	0.868944	-0.587875	0.962335	1	0.657379	0.854406	0.935759	-0.973564	0.493554	0.635992	-1.06407	0.385542	0.462618	1.1366	0.323478	0.924375	1.37072	0.203947	0.56524	0.665277	0.839655	0.882449	0.444446	0.993243	1	0.379771	1	0.995662	1.132	0.299569	0.459132	0.558537	0.960265	0.929263	-1.13594	0.299389	0.678317	-0.515163	0.961905	1	-1.47151
HALLMARK_APICAL_JUNCTION	-0.786989	0.754491	0.96562	1.15466	0.270925	0.762531	1.23686	0.231651	0.971436	-1.00761	0.438775	0.537235	0.810668	0.752032	0.856074	1.03659	0.416058	0.566055	0.767675	0.790123	0.860521	1.15299	0.29322	1	1.16013	0.253576	0.510001	1.17091	0.246599	0.488688	1.05033	0.38676	1	1.03452	0.420043	0.722087	1.65358	0.021645	0.230106	0.851807	0.669683	0.647673	-0.928448	0.527721	0.834584	0.921716	0.572954	1	-1.60489
HALLMARK_APICAL_SURFACE	-0.483364	0.998047	0.983832	1.12797	0.295843	0.734546	1.11095	0.321918	0.755916	-1.30781	0.109344	0.252172	1.47259	0.0429448	0.320123	1.48483	0.0599078	0.238959	-0.806338	0.754789	0.693929	1.15759	0.29064	1	1.28398	0.181059	0.427789	1.01368	0.439189	0.573994	0.873821	0.651491	1	1.3456	0.123913	0.403463	1.32524	0.107822	0.387878	1.03241	0.392461	0.717652	-0.867425	0.690702	0.84503	0.882205	0.633499	1	-1.46589
HALLMARK_APOPTOSIS	1.25829	0.168724	0.721177	-0.840556	0.665468	0.753694	-0.798846	0.765343	0.774566	-1.42855	0.0695825	0.184176	-1.0889	0.314394	0.490498	-1.16425	0.224074	0.466235	-1.55034	0.0320641	0.118655	0.752623	0.8256	0.777919	0.837031	0.715019	0.753339	-1.3006	0.135965	0.328997	-0.832627	0.701863	0.819663	-0.980799	0.474576	0.634325	0.72049	0.893443	0.995102	-1.13985	0.284314	0.3623	-1.7061	0.0120482	0.12077	-1.12788	0.31377	0.527462	-1.76369
HALLMARK_BILE_ACID_METABOLISM	1.00212	0.429389	0.947001	-0.924958	0.570724	0.649514	-1.05261	0.373333	0.470964	-0.682648	0.958071	0.951198	1.06207	0.322449	0.810227	-2.03353	0	0.00353762	0.795282	0.802105	0.948795	-1.08082	0.324808	0.408571	0.840174	0.668857	0.786842	-1.10295	0.26747	0.467521	0.923394	0.579035	1	-0.759371	0.865009	0.783625	-1.55537	0.0135659	0.106517	-1.54086	0.0461255	0.116601	-0.819896	0.738791	0.804796	1.19029	0.259516	1	1.19609
HALLMARK_CHOLESTEROL_HOMEOSTASIS	0.685506	0.887379	0.897525	-1.86764	0.0109489	0.0161683	-1.6064	0.0509091	0.107099	-1.57766	0.0417537	0.117123	-1.38466	0.1	0.236374	-1.04082	0.414991	0.629699	-1.43081	0.0950495	0.185125	-1.01013	0.406326	0.451199	-1.24506	0.164038	0.562435	-1.29494	0.153846	0.316724	-1.20685	0.250575	0.394301	-1.18559	0.225191	0.434329	-1.34644	0.128906	0.228378	-1.34081	0.123827	0.223298	1.16664	0.271347	0.756745	-1.42276	0.0983264	0.269687	-1.74536
HALLMARK_COAGULATION	1.16266	0.257028	0.80758	0.748737	0.743902	0.866909	0.802733	0.751174	1	-1.66914	0.00814664	0.15887	0.925113	0.53629	0.818632	-2.29209	0	0	-0.806377	0.731343	0.710854	0.860096	0.620748	0.684719	0.756151	0.703235	0.79784	-0.635099	0.977941	0.928952	0.668936	0.927803	1	-0.868832	0.612389	0.690033	-0.77745	0.778584	0.870095	-1.39861	0.0803419	0.212561	-0.833241	0.709611	0.810098	0.532729	0.946128	1	-1.56401
HALLMARK_COMPLEMENT	1.42446	0.0993915	0.827852	0.833985	0.64186	0.763339	0.654186	0.907029	0.956424	-1.65213	0.0222672	0.150162	1.2064	0.210526	0.555598	-1.37231	0.125436	0.351463	-1.25696	0.206166	0.298819	0.920795	0.551433	0.65723	-1.02917	0.388489	0.704999	-1.17332	0.245977	0.404671	0.594906	0.971284	1	-1.15623	0.288288	0.434756	-0.810215	0.676983	0.847835	-1.2045	0.254403	0.349453	-1.19859	0.252505	0.638116	-0.553137	0.954436	1	-1.73551
HALLMARK_DNA_REPAIR	-1.87271	0.00416667	0.0788215	-1.61794	0.0328185	0.0621724	-1.04821	0.40625	0.454955	-1.29353	0.183369	0.257839	-1.71706	0.0319361	0.0949644	0.963415	0.507071	0.631336	-1.89589	0.00978474	0.0156174	-1.35654	0.12357	0.21257	-0.562391	0.994334	1	-1.88072	0	0.0441523	-1.69066	0.0295858	0.0704862	-1.70291	0.0198807	0.075908	-1.41406	0.108434	0.188676	-1.76565	0.00400802	0.0401028	1.32221	0.150495	0.608509	-1.58834	0.039604	0.123551	-1.28037
HALLMARK_E2F_TARGETS	-1.16049	0.357873	0.66783	-1.72093	0.0224949	0.0314124	-1.45305	0.147475	0.191945	-0.726991	0.679688	0.918251	-1.35109	0.210526	0.253025	1.79483	0.0228571	0.0470945	-1.79825	0.0177515	0.0306086	-1.56591	0.112766	0.127589	-0.871669	0.572792	0.865153	-1.2792	0.249004	0.318332	-1.75164	0.034749	0.0503965	-1.46281	0.166667	0.172904	-1.27709	0.293307	0.283523	-1.54235	0.10664	0.123321	1.34768	0.244231	1	-1.61367	0.0756972	0.119778	-1.8715
HALLMARK_EPITHELIAL_MESENCHYMAL_TRANSITION	0.886739	0.555556	0.992897	1.03876	0.436123	0.857587	1.16887	0.347162	0.773008	-0.560484	0.958	1	0.778932	0.666019	0.867303	-0.528835	0.94709	0.970813	-1.42389	0.174603	0.18239	1.26975	0.224638	1	1.0266	0.452693	0.576415	0.791673	0.6742	0.771951	0.350067	0.992551	0.998516	0.488035	0.931183	1	0.686244	0.744283	0.985154	-0.862008	0.589416	0.69061	0.34728	0.998028	0.998909	0.388675	0.980251	0.991657	-1.81356
HALLMARK_ESTROGEN_RESPONSE_EARLY	0.859376	0.607214	0.952895	-0.614053	0.99481	0.942774	0.797902	0.825	0.981667	-1.25395	0.165631	0.280279	-0.825576	0.779923	0.710911	-0.983071	0.489967	0.675451	-0.952132	0.524254	0.551784	-1.01403	0.434146	0.4647	1.32835	0.185131	0.502545	1.08209	0.341506	0.517556	0.567349	1	1	0.957502	0.494692	0.712194	-0.625197	0.982626	1	-0.851211	0.691203	0.68648	-1.01917	0.404762	0.751621	0.869477	0.626335	1	-1.57077
HALLMARK_ESTROGEN_RESPONSE_LATE	0.85656	0.67387	0.910424	-1.1162	0.259934	0.401586	-1.19979	0.159292	0.319407	-1.54787	0.0127119	0.123121	-1.29912	0.0847784	0.293291	-1.17097	0.198804	0.482156	-1.43906	0.035514	0.187004	-1.33935	0.1675	0.215841	1.10806	0.303468	0.555761	-1.03178	0.384817	0.52007	-0.877128	0.69898	0.813102	-0.904343	0.587591	0.681919	-1.07029	0.332685	0.474589	-1.15055	0.222028	0.374953	-0.840256	0.787321	0.827649	-0.927439	0.550481	0.628395	-1.86801
HALLMARK_FATTY_ACID_METABOLISM	0.954375	0.526627	0.945012	-1.81956	0.00535714	0.0227213	-1.65654	0.0225564	0.106147	-1.23973	0.172414	0.285392	-1.20253	0.191321	0.39574	-2.31675	0	0	-1.44278	0.0919765	0.194637	-1.40278	0.0772947	0.187549	-1.21692	0.11336	0.498418	-1.83762	0.0043384	0.0391007	-1.64997	0.0180995	0.0741949	-1.76397	0.00190476	0.0676893	-1.95452	0	0.0101419	-1.83678	0.017341	0.0337047	-0.817224	0.705521	0.781095	-1.36046	0.116223	0.305288	-0.951041
HALLMARK_G2M_CHECKPOINT	-1.08801	0.415663	0.753996	-1.37827	0.195426	0.181659	-1.1113	0.37037	0.414608	-0.507338	0.908367	0.976528	-1.18916	0.298651	0.389182	1.87981	0.00384615	0.0339737	-1.63618	0.0632411	0.073982	-1.65649	0.0630435	0.119399	-0.786553	0.678049	0.894037	-0.680112	0.779835	0.939672	-1.66111	0.0660377	0.0758703	-0.920184	0.515936	0.681948	-0.583089	0.787763	0.968177	-1.20136	0.326087	0.339408	1.34104	0.246124	0.739698	-1.35798	0.188716	0.288391	-1.79535
HALLMARK_GLYCOLYSIS	-1.0019	0.433735	0.804223	-1.91915	0	0.0112155	-1.79	0.00183824	0.0529828	-1.49979	0.0433884	0.154273	-1.80933	0.00205339	0.0802673	-1.64908	0.00536673	0.0905604	-2.1429	0	0	-1.65219	0.00945627	0.102436	-1.35623	0.0571429	0.450148	-1.52358	0.0389908	0.15544	-1.91938	0	0.0131274	-1.54295	0.0252427	0.159969	-1.86356	0	0.0159602	-1.94389	0	0.0156512	0.779391	0.812016	0.780894	-1.84053	0	0.0310955	-1.83809
HALLMARK_HEDGEHOG_SIGNALING	0.849827	0.689508	0.881965	1.45165	0.0760369	0.955046	1.44902	0.10262	0.646679	1.03776	0.381323	0.559921	1.61362	0.026694	0.363823	1.13992	0.313501	0.503803	1.24991	0.187891	0.731719	0.980069	0.459313	0.728377	1.36453	0.162975	0.498312	1.69287	0.0185811	0.0708569	1.44356	0.0821678	1	1.57027	0.0299786	0.341992	1.56849	0.0435685	0.200929	1.02224	0.431624	0.528771	-0.623886	0.964427	0.920571	0.870806	0.589319	1	-1.04537
HALLMARK_HEME_METABOLISM	1.07119	0.29724	0.825541	0.875515	0.679612	0.727388	-0.814281	0.832423	0.786647	-1.02741	0.39666	0.519578	-1.06134	0.323699	0.508963	-1.37064	0.0623974	0.324169	-1.10984	0.258189	0.42632	-1.45981	0.0154321	0.152381	-1.02486	0.410405	0.666555	0.860087	0.741117	0.719452	-0.900099	0.670025	0.803035	-1.17749	0.181474	0.424755	-1.25378	0.176136	0.279552	-1.34823	0.079922	0.226258	-0.893775	0.736328	0.869442	1.00583	0.414673	1	-1.27111
HALLMARK_HYPOXIA	-0.759816	0.786408	0.960463	-0.792538	0.714539	0.793619	0.712579	0.859091	1	-1.14717	0.288066	0.371734	-1.45734	0.08159	0.227486	-1.31356	0.147005	0.330406	-1.38261	0.0948767	0.212609	-0.874549	0.605911	0.608757	0.955193	0.505405	0.649318	-0.712602	0.881007	0.924321	-0.799543	0.70045	0.808936	0.604929	0.959488	1	-0.937936	0.526523	0.654152	-0.979656	0.47448	0.521386	-0.735167	0.874743	0.85895	-1.36579	0.137615	0.322043	-1.76083
HALLMARK_IL2_STAT5_SIGNALING	0.762349	0.802083	0.892524	0.900004	0.554585	0.724736	0.934309	0.527778	0.914281	-1.64053	0.0204082	0.142947	1.29614	0.148069	0.438869	-0.968	0.504537	0.620884	-1.23473	0.167939	0.314419	0.940698	0.507538	0.663042	-0.905326	0.643678	0.837294	-0.892318	0.572072	0.698353	1.02705	0.412069	1	-0.996662	0.456364	0.634804	0.86028	0.64916	0.80076	-1.01671	0.434185	0.484501	-1.39737	0.102	0.530626	-0.995928	0.442353	0.635587	-1.81074
HALLMARK_IL6_JAK_STAT3_SIGNALING	0.752964	0.708595	0.873377	0.938983	0.505353	0.859984	0.818962	0.647679	1	-1.58476	0.0685484	0.121813	0.904289	0.542857	0.81392	-0.800124	0.673953	0.79818	-0.924408	0.541582	0.580235	1.11867	0.333932	0.856128	0.585114	0.782313	0.918217	-1.08383	0.367483	0.458909	0.831793	0.631119	1	-0.813819	0.628415	0.750651	0.633428	0.862288	0.940213	-1.12653	0.356574	0.355913	-1.22775	0.248485	0.633787	0.603944	0.833333	1	-1.74609
HALLMARK_INFLAMMATORY_RESPONSE	0.87798	0.557377	0.959156	0.951467	0.489177	0.983042	0.935925	0.505495	0.979573	-1.68767	0.035503	0.167486	1.04897	0.389121	0.769451	0.566435	0.93424	1	-0.969727	0.459406	0.540876	1.17145	0.315236	1	0.653845	0.734349	0.892165	-0.859081	0.575964	0.731482	0.803902	0.673539	1	-0.897666	0.560886	0.668794	0.635971	0.880503	0.990272	-0.756209	0.691532	0.800449	-1.36201	0.154762	0.448349	-0.519112	0.94213	1	-2.04575
HALLMARK_INTERFERON_ALPHA_RESPONSE	1.19058	0.327835	0.827762	-0.510509	0.874286	0.968146	0.477394	0.921371	0.980137	-1.74742	0.041502	0.274908	0.486371	0.85625	0.978939	-1.17125	0.314852	0.509988	-1.20201	0.315126	0.341902	0.959722	0.516832	0.716042	-0.399263	0.955193	0.996103	-1.6002	0.0892857	0.122216	-0.734288	0.670543	0.842697	-1.48715	0.135922	0.186403	-0.601607	0.829268	0.98902	-1.12956	0.354125	0.364074	-1.7351	0.0304762	0.144463	0.442405	0.890741	1	-1.57483
HALLMARK_INTERFERON_GAMMA_RESPONSE	1.26141	0.26694	0.830431	0.491732	0.911638	1	0.70587	0.723849	0.941999	-1.75517	0.0377734	0.521431	0.878159	0.565844	0.816216	-1.23372	0.274472	0.424265	-1.33456	0.225673	0.249231	1.04972	0.414773	0.933923	-0.460879	0.946121	1	-1.70964	0.0455446	0.0780889	-0.452834	0.936709	1	-1.50417	0.11575	0.184844	-0.471779	0.942688	0.983257	-1.21816	0.268537	0.345956	-1.78087	0.0248092	0.195837	-0.414929	0.91974	0.982986	-1.84249
HALLMARK_KRAS_SIGNALING_DN	0.664534	0.997872	0.886745	1.49741	0.0326797	1	1.23743	0.12285	1	-0.783414	0.893182	0.873177	1.04404	0.367742	0.716796	-0.63313	0.997462	0.935278	1.22251	0.108108	0.542141	0.999093	0.42811	0.747741	1.97217	0.0153203	0.0601906	0.866976	0.733333	0.772209	1.15711	0.225102	1	1.28285	0.114667	0.430875	1.38478	0.0315789	0.348294	0.922664	0.642045	0.60928	-0.847776	0.812253	0.84789	1.03471	0.43025	1	0.694612
HALLMARK_KRAS_SIGNALING_UP	1.08441	0.344622	0.861716	0.94648	0.491443	0.913224	1.06506	0.34965	0.73082	-1.48749	0.0532787	0.155094	1.47358	0.0754717	0.399513	-0.975458	0.483245	0.659705	-0.970515	0.519115	0.55536	1.38788	0.12415	1	1.09049	0.410256	0.515225	-0.67333	0.88491	0.919226	1.06613	0.376835	1	-0.806791	0.68984	0.73696	1.14005	0.264033	0.48767	-0.618988	0.957952	0.904112	-1.09558	0.363281	0.723077	0.721607	0.802306	1	-1.55979
HALLMARK_MITOTIC_SPINDLE	-0.790346	0.721443	1	1.16921	0.285441	0.827152	1.19648	0.234818	0.798978	0.896849	0.566265	0.671593	0.948226	0.518812	0.821394	1.93852	0	0.036878	-0.979453	0.472062	0.55743	-1.11118	0.337662	0.386376	-0.619268	0.966565	1	1.8876	0.00194553	0.0425928	-0.808525	0.678095	0.82813	1.38378	0.135294	0.576709	1.64832	0.0359408	0.15954	1.02339	0.438878	0.614411	-0.890143	0.560417	0.836471	1.36071	0.122736	1	-1.44461
HALLMARK_MTORC1_SIGNALING	0.819807	0.689723	0.824374	-2.28202	0	0	-1.98905	0.0019802	0.0163416	-1.70281	0.0231579	0.184017	-1.7939	0.0139721	0.068691	-1.33825	0.145038	0.346178	-2.26794	0	0	-1.90684	0.00894855	0.0292675	-1.96658	0	0.0285859	-1.87005	0.00838574	0.0364167	-2.07978	0	0.00310133	-2.1134	0	0.00351196	-2.2292	0	0	-2.09795	0	0.00310661	0.890403	0.589391	0.907669	-1.97875	0	0.0222698	-2.33245
HALLMARK_MYC_TARGETS_V1	-1.46813	0.142	0.47145	-2.03596	0	0.00269165	-1.74036	0.0222672	0.0661641	-1.59606	0.0776892	0.126053	-2.13064	0	0.00941406	-0.823734	0.632609	0.788497	-2.16616	0	0	-1.80048	0.0225734	0.0666601	-0.985179	0.479518	0.710868	-1.94407	0.00630252	0.0379888	-2.1507	0	0.000690476	-1.9793	0.00392927	0.0118629	-2.04692	0.00201207	0.00644341	-2.13222	0	0.00220211	1.09276	0.38921	0.844859	-1.84583	0.00400802	0.0361967	-2.08375
HALLMARK_MYC_TARGETS_V2	-1.78831	0.0162272	0.0895886	-1.72635	0.0141414	0.0335245	-1.25247	0.262948	0.313627	-1.71781	0.0309278	0.216177	-1.67885	0.0518962	0.103979	-0.781151	0.67161	0.801799	-1.76646	0.0217822	0.0367567	-1.50524	0.129032	0.145	-1.2276	0.25814	0.532785	-1.11152	0.342629	0.474599	-1.77619	0.00630252	0.0485996	-1.47175	0.156977	0.175879	-1.55098	0.0868687	0.101439	-1.93112	0	0.0148844	0.869884	0.601504	0.880185	-1.64654	0.0409357	0.104818	-1.69494
HALLMARK_MYOGENESIS	-0.921163	0.572008	0.934057	1.31647	0.182243	0.67469	1.48465	0.0958606	0.811342	-0.522625	0.993763	0.993917	0.703655	0.72	0.930234	-1.0804	0.348438	0.584399	1.21263	0.201195	0.421171	1.02567	0.41925	0.820427	1.24863	0.180556	0.444252	1.13651	0.300501	0.483091	1.21664	0.221691	1	0.642285	0.773543	1	1.39068	0.0927835	0.407422	-0.684769	0.926186	0.877839	-0.967145	0.507187	0.8303	0.507872	0.950847	1	-0.838372
HALLMARK_NOTCH_SIGNALING	-0.643799	0.95	0.956636	1.26489	0.164502	0.690893	1.11672	0.315904	0.82108	-0.83099	0.728155	0.809457	1.45255	0.0507099	0.248401	0.928922	0.573469	0.635331	0.707233	0.888438	0.838277	1.03041	0.41681	0.889607	1.2912	0.16573	0.460036	1.36591	0.101064	0.255314	-0.799239	0.714575	0.778403	0.964097	0.518672	0.778798	1.29606	0.141393	0.382299	1.06102	0.367432	0.819458	1.0889	0.339468	0.747669	0.991392	0.452336	1	-0.774722
HALLMARK_OXIDATIVE_PHOSPHORYLATION	-1.27901	0.246964	0.688307	-2.20105	0	0	-1.85299	0.00583658	0.0427389	-1.63899	0.0587045	0.127852	-1.88444	0.0159363	0.0636083	-2.38653	0	0	-2.04861	0	0.00238188	-1.54423	0.10883	0.129273	-1.69336	0.0136674	0.162813	-2.13415	0	0.00163636	-2.04665	0	0.00303425	-2.03068	0.00606061	0.0116959	-1.76996	0.00399202	0.0334131	-1.75155	0.0639535	0.0366572	-0.638146	0.793103	0.939302	-1.89022	0.00410678	0.0441975	-1.11102
HALLMARK_P53_PATHWAY	-0.757217	0.888235	0.910744	-1.26047	0.172174	0.251831	-0.781859	0.849291	0.76637	-1.37239	0.0838323	0.199165	-1.38626	0.0823529	0.25558	-0.931578	0.572426	0.655293	-0.922533	0.558994	0.568208	-0.628921	0.976359	0.9113	1.4015	0.119149	0.601358	-1.18771	0.187638	0.404444	-0.846326	0.682819	0.833227	0.672636	0.910828	1	0.897726	0.616667	0.785521	-1.14906	0.238835	0.36302	-1.31081	0.146245	0.489133	-1.65855	0.0115473	0.109627	-1.58966
HALLMARK_PANCREAS_BETA_CELLS	0.847958	0.705882	0.845437	0.695126	0.803571	0.900579	-0.594947	0.964413	0.931548	-0.772496	0.77951	0.867707	-1.05795	0.360531	0.48865	0.506767	1	1	-1.156	0.248619	0.376145	0.729571	0.849057	0.774038	1.43189	0.0974026	0.656598	-0.841379	0.653295	0.738864	1.15987	0.341625	1	-0.92413	0.539326	0.701203	-1.40264	0.0493359	0.187894	-1.61527	0.0161812	0.0851952	0.847034	0.692008	0.806097	0.691853	0.828711	1	-0.639253
HALLMARK_PEROXISOME	-0.907939	0.610778	0.890617	-1.73347	0.00714286	0.0350421	-1.59264	0.0113636	0.104512	-1.07968	0.315126	0.454451	-0.741496	0.912245	0.802622	-2.00669	0.00178891	0.00442609	-1.3055	0.114068	0.269359	-1.05219	0.335165	0.428683	-1.08482	0.306358	0.683834	-1.64492	0.00860215	0.101573	-1.1863	0.214128	0.377639	-1.55709	0.0167286	0.162684	-1.93531	0	0.0109905	-1.75422	0.00188324	0.0396912	0.934705	0.547809	0.873024	-0.955237	0.504587	0.642341	0.961178
HALLMARK_PI3K_AKT_MTOR_SIGNALING	1.30118	0.086785	0.852342	-1.3445	0.0679245	0.188061	-1.38631	0.0407767	0.241902	-1.45539	0.0338645	0.170442	-1.38694	0.0515873	0.279992	1.03823	0.395397	0.619658	-1.72457	0.00194553	0.0506954	-1.15394	0.229765	0.349756	-0.858871	0.751037	0.846592	-1.26209	0.138829	0.319891	-1.14008	0.252174	0.419454	-1.39387	0.0687623	0.228001	-1.16435	0.24165	0.368316	-1.40844	0.0385396	0.214345	-1.07939	0.310484	0.66367	-1.09356	0.32243	0.546712	-1.78155
HALLMARK_PROTEIN_SECRETION	1.44847	0.089613	1	-1.53565	0.0476191	0.0972496	-1.65374	0.0268595	0.0897754	-1.22468	0.255403	0.292173	-1.51559	0.0749465	0.217775	-0.864782	0.632568	0.74638	-1.92338	0.00191939	0.0130663	-1.61583	0.0178971	0.107748	-1.40277	0.0898551	0.421837	-1.33082	0.123913	0.312719	-1.45012	0.102823	0.209955	-1.48182	0.10352	0.177795	-1.99803	0	0.00866388	-1.3827	0.158763	0.21772	0.993094	0.475269	0.809269	-1.0185	0.404711	0.631531	-1.56807
HALLMARK_REACTIVE_OXYGEN_SPECIES_PATHWAY	-1.227	0.204771	0.605878	-1.81587	0.00919118	0.0203514	-1.37841	0.0927644	0.228669	-1.63035	0.0429688	0.121354	-0.847915	0.622754	0.702668	-1.97926	0	0.004961	-1.69448	0.0330739	0.0556012	-1.22693	0.230769	0.301277	-1.61377	0.0324074	0.146608	-1.73956	0.00627615	0.0715362	-1.40337	0.108647	0.222442	-1.74654	0.00972763	0.0666808	-1.72423	0.0164609	0.0398215	-1.9664	0.00210526	0.0144628	-0.942783	0.520921	0.841027	-1.27839	0.212581	0.368765	-1.19703
HALLMARK_SPERMATOGENESIS	-0.753586	0.878669	0.867771	-0.749105	0.884176	0.823757	0.60399	1	0.958141	1.12673	0.260714	0.844786	0.854672	0.669439	0.813496	1.41943	0.0588235	0.265908	-1.09397	0.318949	0.436249	-0.971223	0.519685	0.485599	1.2295	0.200524	0.438889	-0.909316	0.597765	0.692419	0.697656	0.932119	1	-0.747699	0.909722	0.775254	-0.663213	0.975	1	-0.633635	0.989708	0.912173	1.25275	0.147475	0.655851	-0.631479	0.778788	1	-0.912219
HALLMARK_TGF_BETA_SIGNALING	1.11027	0.317526	0.871767	0.937121	0.509514	0.801801	0.707908	0.826464	0.984185	0.747154	0.774737	0.78574	1.01092	0.41358	0.732786	1.30335	0.171698	0.369518	-0.916123	0.555556	0.563737	0.952615	0.52901	0.68446	1.49054	0.0755556	0.662257	1.53932	0.0457038	0.12356	-0.387469	1	0.995107	1.1569	0.320988	0.56667	1.24288	0.230277	0.414894	1.23106	0.230126	0.936999	-0.793206	0.693359	0.795467	-0.956491	0.517021	0.670404	-1.4418
HALLMARK_TNFA_SIGNALING_VIA_NFKB	0.833514	0.608247	0.834737	0.374672	0.997849	0.995241	0.796535	0.635193	0.933074	-1.60978	0.0592885	0.12547	-1.00804	0.450292	0.520686	-0.732972	0.736031	0.845262	-1.01218	0.419679	0.521928	0.786582	0.672535	0.763437	-0.796219	0.708738	0.921484	-0.540986	0.899573	0.962789	0.50763	0.938547	1	-0.398246	0.965392	0.991501	1.1066	0.354455	0.461338	-0.781744	0.680934	0.782544	-1.39676	0.171371	0.442771	-0.941093	0.505774	0.635275	-1.92168
HALLMARK_UNFOLDED_PROTEIN_RESPONSE	-1.35057	0.121457	0.630585	-1.67888	0.0196464	0.0424186	-1.2445	0.2	0.302599	-1.26679	0.182556	0.276006	-1.50176	0.045738	0.207453	-1.02821	0.403326	0.623818	-1.85334	0.00194553	0.0230694	-1.9987	0.00226244	0.0175794	-1.63544	0.009375	0.169988	-1.39962	0.0799136	0.269341	-2.22113	0	0	-1.59683	0.0357143	0.143458	-1.75385	0.0215264	0.0339453	-1.68409	0.00828157	0.0563057	1.37552	0.121857	1	-1.8525	0	0.0438374	-1.8299
HALLMARK_UV_RESPONSE_DN	1.40062	0.0979592	0.695875	1.32644	0.20339	0.813804	1.22875	0.255914	0.83544	1.10401	0.33758	0.606613	1.45555	0.0896414	0.285681	1.22153	0.236515	0.433269	0.937683	0.51417	0.806142	1.01294	0.44	0.779242	1.2983	0.191904	0.498869	1.7653	0	0.0633585	1.28826	0.175238	1	1.36189	0.150943	0.471475	1.21592	0.226415	0.409576	1.26676	0.213983	1	0.843007	0.687623	0.762479	1.39599	0.157795	1	-1.0023
HALLMARK_UV_RESPONSE_UP	-1.05791	0.357564	0.744774	-1.48027	0.033123	0.123291	-1.2327	0.126984	0.298148	-1.37921	0.0508475	0.201499	-1.16709	0.214145	0.396683	-1.32419	0.071066	0.339373	-1.68954	0	0.0531551	-1.48457	0.0390244	0.147506	-1.0495	0.333333	0.711271	-1.36571	0.0635697	0.288639	-1.237	0.134048	0.377372	-1.70736	0.00184502	0.0840038	-1.25623	0.162745	0.291231	-1.81479	0.00197628	0.0320982	0.866748	0.703704	0.823769	-1.67874	0.00502513	0.123522	-1.7237
HALLMARK_WNT_BETA_CATENIN_SIGNALING	-1.23162	0.195219	0.695494	1.37203	0.100427	0.911664	1.57786	0.0375	0.956917	1.63428	0.0259481	0.161066	1.53641	0.0273684	0.379499	1.63888	0.0403397	0.125461	1.36564	0.120654	0.918015	0.874856	0.646048	0.6969	1.63788	0.076324	0.433117	1.64417	0.0138648	0.0762877	0.919032	0.582609	1	1.88514	0.00206612	0.0709537	1.79562	0.00650759	0.156951	1.12788	0.287234	0.884512	0.783391	0.770555	0.820161	-0.906263	0.574837	0.633724	-0.721864
HALLMARK_XENOBIOTIC_METABOLISM	0.94135	0.540385	0.917574	-1.38411	0.0740158	0.188047	-1.26876	0.144144	0.315139	-1.40666	0.0518359	0.184904	-1.00663	0.416185	0.500019	-2.36861	0	0	-1.27416	0.129845	0.29111	-1.21391	0.208122	0.29924	1.1045	0.312661	0.52709	-1.09919	0.291892	0.454166	-1.19	0.164021	0.394463	-1.29086	0.127208	0.312213	-1.65109	0.0135659	0.060954	-1.83591	0.00365631	0.0298589	-1.09483	0.310078	0.673636	-1.16031	0.2725	0.508411	-1.03081
[truncated: 2 more columns]
