# Supplementary material for: Analysis of the nischarin expression across human tumor types reveals its context-dependent role and a potential as a target for drug repurposing in oncology
Source: PLoS One. 2024 May 23;19(5):e0299685. doi: 10.1371/journal.pone.0299685 (PMC11115306; doi:10.1371/journal.pone.0299685)
Supplement: S3 Table — (XLSX) [file pone.0299685.s011.xlsx]

## Sheet: S3 Table
Table S3. Gene set enrichment analysis (GSEA) results of primary tumors in which NISCH was a significant prognostic marker - KEGG
NAME	BRCA			COAD			READ			UCEC			HNSC			LIHC			LUAD			SKCM - males			SKCM - females			OV			PAAD			PRAD			KIRC			KIRP			KICH			TGCT			BLCA
	NES	NOM p-val	FDR q-val	NES	NOM p-val	FDR q-val	NES	NOM p-val	FDR q-val	NES	NOM p-val	FDR q-val	NES	NOM p-val	FDR q-val	NES	NOM p-val	FDR q-val	NES	NOM p-val	FDR q-val	NES	NOM p-val	FDR q-val	NES	NOM p-val	FDR q-val	NES	NOM p-val	FDR q-val	NES	NOM p-val	FDR q-val	NES	NOM p-val	FDR q-val	NES	NOM p-val	FDR q-val	NES	NOM p-val	FDR q-val	NES	NOM p-val	FDR q-val	NES	NOM p-val	FDR q-val	NES
KEGG_ABC_TRANSPORTERS	0.970032	0.484979	0.873152	1.27984	0.142857	0.455754	1.41807	0.0512821	0.861192	0.623628	0.968932	1	1.97911	0.00197628	0.0982486	-1.3196	0.121479	0.241922	1.57435	0.0280778	0.316178	1.31833	0.115132	1	0.857669	0.663058	0.885075	1.19883	0.220665	0.417413	1.36491	0.0840198	0.634349	1.15698	0.276102	0.795953	0.681868	0.934783	0.901997	0.91479	0.560811	1	-1.36783	0.0826923	0.469382	1.37292	0.104693	0.949309	1.04731
KEGG_ACUTE_MYELOID_LEUKEMIA	-1.07035	0.33833	0.955201	1.19769	0.25625	0.421993	1.00695	0.422222	0.594727	0.946784	0.532653	0.881867	1.55394	0.0401606	0.230926	1.27585	0.150515	0.372826	1.07908	0.340726	0.88268	0.442354	0.998285	0.989525	-0.788931	0.827119	0.908467	1.04604	0.385172	0.590743	1.36524	0.143149	0.673093	0.766103	0.761807	0.939262	1.53849	0.0285132	0.358844	1.0006	0.462845	1	-0.937302	0.552795	0.805306	1.40258	0.0767825	1	-1.24312
KEGG_ADHERENS_JUNCTION	1.16095	0.226121	1	0.918407	0.526539	0.64187	1.1116	0.332707	0.577825	-0.647541	0.925275	0.961664	1.15425	0.270916	0.457291	1.17418	0.283058	0.42988	-0.801511	0.706796	0.904871	-0.949621	0.508685	0.701925	0.756886	0.722474	0.914902	1.59135	0.0169173	0.241309	0.595232	0.935547	1	1.13516	0.312373	0.658686	1.127	0.314516	0.525942	0.947119	0.52	1	-0.811592	0.727634	0.84434	0.74961	0.797398	1	-1.2761
KEGG_ADIPOCYTOKINE_SIGNALING_PATHWAY	0.85535	0.645361	0.876451	1.28137	0.142544	0.466378	1.38955	0.0800781	0.809062	-0.837693	0.69877	0.773747	-0.607868	0.982213	0.975342	-1.29575	0.132042	0.257744	0.867593	0.68866	1	0.755434	0.829752	0.979586	1.18023	0.251323	0.788147	0.881424	0.64825	0.76714	1.37718	0.0781759	0.725537	0.795681	0.808559	0.946841	0.999748	0.429735	0.617473	-0.683449	0.938182	0.90279	-1.20461	0.193159	0.517252	0.835124	0.700348	1	-0.900162
KEGG_ALANINE_ASPARTATE_AND_GLUTAMATE_METABOLISM	-0.880024	0.649447	0.893091	-1.41979	0.0822898	0.17678	-1.30165	0.137405	0.378136	-1.71092	0.0108696	0.186563	-0.923227	0.535156	0.775531	-2.16241	0	0.000322005	-1.53755	0.0279441	0.158191	-1.06349	0.372315	0.637587	-0.790102	0.790795	0.958006	-0.988984	0.471264	0.616689	-1.63914	0.00802139	0.108085	-0.774776	0.781139	0.905848	-1.7226	0.00582524	0.0973106	-1.62529	0.0282258	0.101682	-1.26782	0.170297	0.490114	-1.63874	0.0329949	0.113012	1.13546
KEGG_ALDOSTERONE_REGULATED_SODIUM_REABSORPTION	-0.634746	0.969758	0.98455	1.3944	0.0845771	0.472244	1.13907	0.304598	0.573829	-0.853278	0.710112	0.780121	1.42948	0.0856574	0.260345	-0.622318	0.966777	0.937952	1.17391	0.229787	0.811883	-0.904407	0.616471	0.720898	1.30522	0.168176	0.676361	1.35645	0.0929432	0.278927	1.24978	0.172956	0.660749	1.16536	0.246445	0.908447	0.768889	0.787879	0.819646	0.673123	0.893827	0.967809	-0.702672	0.925714	0.9242	1.1664	0.254606	1	-0.806014
KEGG_ALLOGRAFT_REJECTION	1.28805	0.273085	1	0.881914	0.5803	0.668083	1.31463	0.233471	0.596202	-1.4626	0.141748	0.273433	1.62565	0.0635838	0.212624	-1.11062	0.393638	0.433621	-0.410082	0.954023	0.996015	1.19603	0.340304	1	-0.516753	0.894212	0.989791	-1.66502	0.0532151	0.093388	0.474421	0.90625	1	-1.20856	0.316547	0.666227	0.400406	0.9413	0.995159	-1.38508	0.177264	0.254659	-1.7761	0.0106383	0.232383	0.707074	0.735238	0.984502	-1.58621
KEGG_ALPHA_LINOLENIC_ACID_METABOLISM	1.14317	0.271784	1	0.732148	0.837438	0.842541	-0.786673	0.752852	0.859588	1.03934	0.415058	0.973886	1.13681	0.277311	0.471043	-1.31091	0.129412	0.24642	1.42033	0.0766129	0.681029	0.858605	0.618959	0.999518	1.4302	0.111831	0.475307	0.888069	0.651292	0.766322	0.917978	0.593548	0.889306	-0.691564	0.863039	0.934398	-0.855373	0.668024	0.708439	0.820528	0.699284	0.968673	0.962819	0.517526	0.864882	-0.804213	0.732143	0.832028	1.45037
KEGG_ALZHEIMERS_DISEASE	-1.25846	0.202783	0.776167	-2.12289	0	0.000923913	-1.6587	0.0250482	0.136219	-1.61547	0.0320641	0.2398	-1.63095	0.042471	0.227737	-2.29895	0	0	-2.17687	0.00208768	0.00658969	-1.02447	0.422472	0.647367	-1.03975	0.406061	0.863224	-2.14073	0	0.00303383	-1.94742	0.00246914	0.0202964	-2.11366	0.00385356	0.00964108	-1.56774	0.0718447	0.134664	-1.79342	0.0207939	0.073156	-0.765989	0.661448	0.893745	-1.82392	0.00220751	0.115482	-1.33961
KEGG_AMINO_SUGAR_AND_NUCLEOTIDE_SUGAR_METABOLISM	-0.792977	0.75534	0.933906	-1.5353	0.0502793	0.117491	-1.38757	0.115063	0.315189	-1.65389	0.0241449	0.223351	-1.58763	0.0361446	0.203433	-1.60509	0.0243446	0.0650706	-1.66563	0.0309478	0.0934826	-1.70302	0.0151515	0.236301	-2.00563	0	0.0136253	-1.97265	0	0.0134932	-1.81978	0.00934579	0.0521834	-1.84662	0.0056926	0.0634957	-1.98558	0.00204499	0.0593192	-2.11107	0	0.0135682	-1.08236	0.353909	0.664367	-1.72186	0.0215054	0.0828671	-1.51486
KEGG_AMINOACYL_TRNA_BIOSYNTHESIS	-0.764504	0.738776	0.951996	-1.73573	0.0179641	0.0435748	-1.05322	0.430255	0.558898	-0.882773	0.584388	0.750815	-0.571498	0.935897	0.969811	-1.17477	0.301426	0.373705	-1.14491	0.296443	0.494773	-1.52759	0.0733753	0.268866	-1.11927	0.327902	0.850428	-0.736036	0.772727	0.909583	-1.70009	0.0299145	0.0812564	-0.752111	0.703704	0.886354	-1.65973	0.0386965	0.0954366	-1.48207	0.0941423	0.164007	0.867529	0.590726	0.964983	-0.827894	0.629344	0.806947	0.925222
KEGG_AMYOTROPHIC_LATERAL_SCLEROSIS_ALS	-1.21167	0.181818	0.742756	-0.905581	0.609137	0.728806	-1.23056	0.149819	0.429009	-1.39291	0.055794	0.338628	-0.717754	0.926499	0.984872	-1.12446	0.26284	0.421362	-1.5186	0.0231214	0.160629	0.828625	0.753289	0.98241	0.822909	0.742611	0.908449	-1.18358	0.191919	0.385641	-0.827255	0.76601	0.873976	-1.42926	0.0524476	0.453935	-0.793162	0.824427	0.776372	-1.1846	0.208556	0.378408	-1.28271	0.124211	0.501961	-1.22287	0.182243	0.416668	-0.863676
KEGG_ANTIGEN_PROCESSING_AND_PRESENTATION	0.906619	0.530333	0.880018	-0.524538	0.906542	0.972833	0.813395	0.648936	0.792727	-1.37253	0.197959	0.348355	1.2966	0.23694	0.351779	-0.978293	0.490405	0.563219	-1.2713	0.228963	0.391247	0.735937	0.713461	0.96489	-0.671937	0.78	0.986836	-1.79765	0.0327511	0.0707533	-0.765974	0.696466	0.875218	-1.66695	0.0442478	0.232149	-0.919588	0.551181	0.639267	-1.56992	0.0541045	0.119103	-1.58668	0.0761523	0.29008	-0.602885	0.810021	1	-1.84706
KEGG_APOPTOSIS	1.17127	0.248532	1	0.91937	0.556989	0.649052	-1.00509	0.431907	0.584483	0.807513	0.719921	0.946662	1.20513	0.2147	0.406919	0.844579	0.659184	0.775751	-0.978751	0.47318	0.693379	0.845751	0.679868	0.986284	-1.08395	0.333333	0.854974	-0.835456	0.703781	0.813196	0.94152	0.527383	0.885036	-1.1369	0.291513	0.642523	1.18862	0.216216	0.475381	0.931839	0.537525	1	-1.60236	0.0246914	0.358074	0.963394	0.493384	0.991254	-1.30107
KEGG_ARACHIDONIC_ACID_METABOLISM	-0.884255	0.631868	0.902954	0.873512	0.65252	0.664733	-0.634615	0.971483	0.92215	-1.04978	0.380744	0.619327	1.23247	0.201232	0.406954	-1.89047	0	0.00942289	0.976153	0.470356	0.935921	0.756457	0.712644	0.994643	1.56117	0.0878594	0.454495	-0.822309	0.783422	0.816888	0.893499	0.589661	0.896454	-0.618823	0.964052	0.957206	-1.03071	0.415842	0.518175	-1.20629	0.202636	0.353373	-0.644581	0.972387	0.945612	-0.643256	0.922111	0.989639	1.18318
KEGG_ARGININE_AND_PROLINE_METABOLISM	-0.807421	0.782258	0.941385	-2.15438	0	0.000923913	-1.64351	0.00922509	0.140734	-1.60689	0.0275424	0.237081	-1.24872	0.175439	0.468979	-2.14156	0	0.00034792	-1.67133	0.0163934	0.0981146	-1.49182	0.0449173	0.299749	-0.902207	0.60473	0.946387	-1.24956	0.194379	0.343566	-1.67568	0.0131234	0.0907623	-1.03989	0.410302	0.71233	-1.7736	0.00595238	0.0849204	-1.79929	0.00787402	0.0873929	-1.20811	0.202041	0.534079	-1.53512	0.0547619	0.174126	-1.06725
KEGG_ARRHYTHMOGENIC_RIGHT_VENTRICULAR_CARDIOMYOPATHY_ARVC	0.866433	0.646602	0.887225	0.983301	0.450363	0.581575	1.0731	0.368321	0.568466	1.21177	0.217391	1	1.08318	0.373717	0.52176	1.25537	0.183824	0.376025	1.19935	0.231827	0.814253	1.17993	0.247878	1	2.02801	0.00904393	0.0501804	1.5344	0.0270701	0.210228	0.931563	0.543147	0.875508	1.29574	0.208889	0.678576	1.28275	0.167382	0.475209	0.981997	0.460199	1	0.744545	0.873563	1	0.92682	0.555166	1	-1.50227
KEGG_ASCORBATE_AND_ALDARATE_METABOLISM	1.77058	0.00430108	0.882614	-0.928204	0.55082	0.711906	-1.278	0.209302	0.39328	-1.09265	0.405229	0.584067	0.951394	0.519833	0.632441	-1.5999	0.045208	0.0657891	-1.00806	0.439922	0.655634	-0.983036	0.472837	0.67634	1.10655	0.384615	0.806703	-0.697499	0.889182	0.942397	-0.687142	0.84359	0.926597	-0.976925	0.488515	0.773848	-1.48812	0.0477099	0.152535	-1.72843	0.00542496	0.0847426	-1.23934	0.257143	0.495619	-0.426228	0.995	1	1.30651
KEGG_ASTHMA	0.940298	0.532258	0.823495	1.06278	0.429194	0.528493	1.31705	0.239496	0.652362	-1.53367	0.110656	0.261196	1.70271	0.045098	0.225596	-0.760542	0.679924	0.816489	0.44774	0.946281	0.992303	1.12162	0.359684	1	1.03439	0.515091	0.79899	-1.60078	0.087146	0.123519	0.899432	0.598361	0.899116	-1.34403	0.197393	0.525063	0.709441	0.733333	0.880591	-1.06813	0.409962	0.502601	-1.597	0.0561331	0.29633	0.749024	0.676951	0.99292	-1.23049
KEGG_AUTOIMMUNE_THYROID_DISEASE	1.03299	0.437376	0.922974	0.993455	0.495633	0.590093	1.3354	0.210953	0.765668	-1.59437	0.0865191	0.238443	1.60086	0.0676983	0.204181	-1.13379	0.37013	0.415389	-0.48378	0.937622	1	1.02998	0.430147	1	0.734383	0.625235	0.916224	-1.72738	0.0607375	0.0843812	0.581064	0.864919	1	-1.13984	0.370107	0.649057	0.471842	0.935551	0.997183	-1.28904	0.238185	0.315353	-1.66754	0.0527426	0.298723	0.621896	0.773737	0.982808	-1.66433
KEGG_AXON_GUIDANCE	0.813185	0.767754	0.877874	1.36969	0.100719	0.441775	1.21593	0.242718	0.53263	0.907483	0.580583	0.929021	1.24541	0.182573	0.401623	1.31365	0.115294	0.344598	0.803813	0.757764	0.939534	0.621084	0.956822	1	1.66359	0.0524194	0.3033	1.63522	0.0143627	0.264747	0.872984	0.661947	0.881233	1.36637	0.115974	0.697958	1.47385	0.0448718	0.440481	1.17245	0.236051	1	-0.747742	0.865731	0.910875	1.12745	0.365942	1	-0.897954
KEGG_B_CELL_RECEPTOR_SIGNALING_PATHWAY	0.887867	0.58444	0.911375	1.35072	0.146809	0.42805	0.923846	0.531373	0.700744	-1.09111	0.352577	0.577359	1.66555	0.027451	0.261166	0.998478	0.45929	0.587395	0.911758	0.55	1	0.802635	0.65897	0.99683	-0.928462	0.588608	0.978463	0.894303	0.585086	0.767198	1.29223	0.221388	0.65141	-1.03424	0.422562	0.701743	1.31804	0.170833	0.471122	0.656949	0.888651	0.946956	-1.31106	0.162551	0.460216	0.994635	0.481905	0.994037	-1.06284
KEGG_BASAL_CELL_CARCINOMA	-1.15875	0.253669	0.868825	1.44507	0.0661765	0.487333	1.48508	0.0549683	1	1.43866	0.0796296	1	1.52401	0.0490798	0.220358	1.59263	0.0246305	0.25301	1.62881	0.0167715	0.353198	0.870676	0.585448	1	2.20908	0.0322581	0.0450055	1.6637	0.0121739	0.26111	1.2805	0.183124	0.655648	1.80091	0.00453515	0.208861	1.71009	0.00610998	0.221717	1.5855	0.0197802	1	0.734919	0.848197	1	0.633265	0.859402	0.993687	0.934146
KEGG_BASAL_TRANSCRIPTION_FACTORS	-1.23405	0.210417	0.803259	-1.08463	0.365201	0.520526	-1.03972	0.403884	0.564175	-0.480493	0.985447	0.996602	-1.3327	0.14405	0.405695	1.63343	0.0201613	0.415891	-1.73845	0.00617284	0.0651932	-1.08035	0.368056	0.627811	0.906795	0.556122	0.895023	-1.20614	0.212719	0.378572	-1.15583	0.254032	0.44194	-1.17656	0.26494	0.63357	-1.27706	0.153398	0.290754	-1.3064	0.144309	0.308002	-0.859219	0.635246	0.845433	-0.942613	0.519841	0.737953	-1.2432
KEGG_BASE_EXCISION_REPAIR	-1.60767	0.0567515	0.440462	-1.32933	0.180361	0.269182	-0.711302	0.822975	0.90422	0.599615	0.891026	1	-1.0937	0.380081	0.630961	1.431	0.104364	0.317839	-1.34482	0.17732	0.323968	-0.921059	0.524838	0.728387	0.891872	0.585538	0.897496	-1.3767	0.129482	0.27414	-1.47841	0.0983607	0.212957	-1.02571	0.436782	0.697556	-0.964234	0.51	0.593345	-1.26181	0.211765	0.325382	1.31196	0.199605	0.744932	-1.07616	0.367505	0.576592	-1.11875
KEGG_BETA_ALANINE_METABOLISM	0.943118	0.548193	0.829639	-1.28733	0.164021	0.303326	-1.09824	0.321499	0.521378	-0.659201	0.949227	0.969192	0.796834	0.754601	0.807101	-1.90851	0.00910747	0.00852614	-0.702045	0.870833	0.953272	-1.28015	0.161926	0.449126	0.896855	0.557276	0.901106	0.414796	0.998302	0.99679	-1.2225	0.203518	0.387187	-0.903029	0.547664	0.822871	-1.5758	0.0657371	0.133728	-1.8146	0.00392927	0.0996389	-1.23654	0.219231	0.488759	0.857425	0.668874	0.988322	0.839712
KEGG_BIOSYNTHESIS_OF_UNSATURATED_FATTY_ACIDS	1.05884	0.375527	1	-1.9323	0	0.00604944	-1.43837	0.0780952	0.282967	-0.690547	0.848485	0.963955	-0.858774	0.666023	0.854399	-1.4947	0.0721063	0.117669	-1.44989	0.08061	0.232458	-1.48275	0.0653595	0.285321	-1.50424	0.0477454	0.329642	-0.705011	0.856471	0.942732	-1.0874	0.340858	0.532323	-1.04127	0.420755	0.720515	-1.66921	0.00792079	0.0936204	-1.68752	0.0258449	0.09213	-0.68838	0.861004	0.931458	-0.895478	0.571111	0.754549	-0.808277
KEGG_BLADDER_CANCER	-1.22646	0.156448	0.780075	-0.602341	0.983333	0.954	-0.677922	0.952015	0.934462	0.867898	0.686888	0.956389	-1.13754	0.265385	0.614259	1.46488	0.066	0.291373	0.885315	0.631783	1	-1.01123	0.442623	0.641362	0.819656	0.667697	0.890929	0.745728	0.865724	0.954313	-1.44024	0.0677618	0.233609	-0.874739	0.653846	0.808169	1.0722	0.341667	0.54613	-1.0105	0.45208	0.560218	-0.854321	0.700624	0.834338	0.759892	0.794495	1	-1.6833
KEGG_BUTANOATE_METABOLISM	1.29388	0.148936	1	-1.73168	0.0190114	0.0433689	-1.6206	0.0390144	0.146515	0.582142	0.954373	0.984359	-0.664946	0.877264	0.985505	-1.94178	0.00179533	0.00669093	0.627742	0.908382	0.993101	-1.55897	0.0343348	0.251826	1.10696	0.410219	0.824724	-0.75374	0.772182	0.904153	-0.868795	0.609412	0.807994	-1.08085	0.3625	0.659317	-1.6929	0.0342612	0.100133	-1.61613	0.0604839	0.101904	0.680632	0.794118	1	-1.09609	0.321678	0.580877	1.24997
KEGG_CALCIUM_SIGNALING_PATHWAY	0.677699	0.987368	0.924675	1.41357	0.0992556	0.47934	1.32391	0.125498	0.709156	0.829697	0.764273	0.979865	1.3532	0.095723	0.29756	0.757014	0.905914	0.832735	1.25283	0.101075	0.826516	1.02409	0.404355	1	1.29723	0.158552	0.673048	1.14527	0.25723	0.477599	1.46276	0.0188976	0.648204	1.30352	0.143187	0.709003	1.37031	0.0478088	0.438035	0.859088	0.723577	0.966159	1.19327	0.166344	0.758691	1.09419	0.355155	1	-0.913748
KEGG_CARDIAC_MUSCLE_CONTRACTION	-1.01542	0.416981	0.952143	-1.69729	0.020934	0.0542374	-1.03127	0.431262	0.560277	-1.15115	0.280488	0.521442	-0.818041	0.674089	0.850309	-1.69818	0.0121951	0.0369189	-1.52895	0.0490405	0.161066	0.797331	0.673835	0.988976	1.45431	0.0949464	0.513459	-2.03345	0	0.00800559	-1.24833	0.202817	0.377111	-1.19316	0.280797	0.638633	-0.934866	0.532416	0.623251	-1.32547	0.161812	0.289564	0.753711	0.798493	1	-1.51814	0.056701	0.177434	-0.696552
KEGG_CELL_ADHESION_MOLECULES_CAMS	0.773763	0.668675	0.889349	1.3629	0.185022	0.421127	1.17983	0.349076	0.547471	-1.32533	0.157258	0.365272	1.87315	0.00972763	0.15614	-0.925406	0.533575	0.625708	0.762556	0.720739	0.964112	1.45309	0.125	1	1.04979	0.404056	0.79678	-1.07868	0.343602	0.508321	1.25579	0.236462	0.668044	-0.962405	0.51526	0.780558	0.990296	0.441237	0.613242	-1.06671	0.380074	0.498985	-1.50119	0.0976139	0.346887	0.967772	0.497307	1	-1.50502
KEGG_CELL_CYCLE	-0.977489	0.477895	0.968963	-1.54601	0.0784314	0.112735	-1.26222	0.211111	0.388631	-0.603785	0.8583	0.976677	-1.36829	0.15275	0.362522	1.81678	0.00965251	0.528128	-1.87216	0.00796813	0.0343448	-1.49398	0.0781609	0.312013	-0.670014	0.86456	0.972696	-1.06453	0.361328	0.509515	-1.5066	0.10352	0.207555	-1.33509	0.175472	0.527637	-0.863553	0.602713	0.70454	-1.29955	0.222433	0.31194	1.3399	0.21501	0.77125	-1.41321	0.125786	0.261364	-1.64334
KEGG_CHEMOKINE_SIGNALING_PATHWAY	0.783376	0.710476	0.892308	1.3008	0.200913	0.46073	1.18264	0.26749	0.55592	-1.00939	0.421782	0.651809	1.66238	0.0181452	0.238419	0.825249	0.67019	0.798069	0.812512	0.685897	0.976224	0.914968	0.531667	1	-0.804139	0.738994	0.952328	0.64698	0.890034	0.965377	1.50986	0.0636364	0.543374	-0.882627	0.59058	0.821762	1.19374	0.24948	0.477334	-0.704529	0.800377	0.891322	-1.27052	0.200811	0.499063	0.784798	0.705674	1	-1.35888
KEGG_CHRONIC_MYELOID_LEUKEMIA	-0.865531	0.708245	0.889257	1.29746	0.156317	0.451695	1.17647	0.215116	0.540416	1.03818	0.397004	0.942231	1.35013	0.0871287	0.29485	1.60119	0.0232558	0.257925	0.745046	0.847423	0.944113	-0.655019	0.94402	0.93221	-0.850236	0.737542	0.936346	1.40175	0.0603774	0.248161	0.846762	0.668067	0.905857	0.799347	0.746392	0.961844	1.42601	0.087234	0.433523	0.761177	0.809035	1	0.769354	0.814961	1	1.31288	0.103512	1	-1.19185
KEGG_CITRATE_CYCLE_TCA_CYCLE	0.691474	0.808678	0.927921	-2.00602	0	0.00226324	-1.8269	0.00583658	0.139191	-1.40091	0.148148	0.336577	-1.49837	0.0934959	0.25843	-2.22451	0	0	-1.89705	0.0063425	0.0300617	-1.77408	0.0186335	0.254371	-1.93709	0.00242131	0.0226754	-1.49583	0.113636	0.179364	-1.7823	0.0191083	0.0670057	-1.64417	0.0536779	0.205091	-1.68228	0.0252632	0.0953694	-1.42348	0.176349	0.21464	-0.72329	0.732943	0.907456	-1.74577	0.0218341	0.0807852	-1.0644
KEGG_COLORECTAL_CANCER	1.1065	0.291045	1	0.988387	0.462555	0.581937	0.97375	0.496	0.632612	1.35438	0.110251	1	1.59262	0.0193798	0.191516	1.35924	0.118367	0.344644	0.862499	0.704167	1	-0.900985	0.617347	0.708853	0.749519	0.796875	0.914761	1.34957	0.0787671	0.271501	0.758151	0.809816	0.948497	-0.760396	0.793834	0.901178	1.31051	0.129363	0.468727	1.36509	0.117895	1	1.34957	0.0846774	0.900177	1.17968	0.242647	1	-1.18232
KEGG_COMPLEMENT_AND_COAGULATION_CASCADES	1.22908	0.222689	1	1.20364	0.226463	0.421563	0.942725	0.52784	0.676398	-1.52557	0.047191	0.247782	1.22755	0.213147	0.392794	-2.1553	0	0.000463893	0.550911	0.969636	0.995534	0.950199	0.478958	1	0.8308	0.603252	0.90685	0.448638	0.996748	1	1.01293	0.455008	0.960615	-0.880499	0.588133	0.807063	-0.886791	0.675048	0.684222	-1.00932	0.443163	0.555751	-1.41776	0.0924025	0.420817	0.609718	0.872665	0.982851	-1.26844
KEGG_CYSTEINE_AND_METHIONINE_METABOLISM	-1.07603	0.370902	0.976421	-1.44044	0.0729537	0.17437	-1.32024	0.132616	0.35891	-1.57635	0.0328228	0.222021	-0.835604	0.722815	0.849988	-1.3561	0.127778	0.208849	-1.43434	0.0702811	0.244747	-1.48599	0.0322581	0.294307	-1.23648	0.170213	0.647445	-1.34199	0.113636	0.289635	-1.64376	0.0144578	0.110269	-1.20804	0.220952	0.651002	-1.41115	0.0963391	0.206363	-1.80247	0.0037594	0.0968447	-1.48286	0.0252918	0.362185	-1.77797	0.0109409	0.0665588	-1.09014
KEGG_CYTOKINE_CYTOKINE_RECEPTOR_INTERACTION	0.804521	0.678431	0.88376	1.2184	0.26969	0.415668	1.05935	0.376812	0.581974	-1.14496	0.288421	0.523105	1.42082	0.100402	0.255853	0.621007	0.947598	0.945603	-0.622622	0.922053	0.994401	1.01856	0.43771	1	1.09561	0.429245	0.813153	-0.867457	0.587379	0.781663	1.128	0.307273	0.803142	-0.765794	0.707804	0.910895	1.01622	0.414163	0.62048	-0.61359	0.913274	0.940258	-1.32303	0.19833	0.465553	0.497778	0.964029	0.994984	-1.56193
KEGG_CYTOSOLIC_DNA_SENSING_PATHWAY	-0.904292	0.551181	1	-0.777241	0.746362	0.862036	-0.772312	0.768797	0.860851	-1.80605	0.00811359	0.158365	-1.08169	0.343685	0.621498	0.813635	0.681239	0.796306	-1.0295	0.400402	0.653972	0.862058	0.65411	1	-0.977397	0.515337	0.952012	-1.41073	0.117878	0.244957	-0.671705	0.854871	0.93162	-1.13128	0.319688	0.631517	0.847649	0.653689	0.76012	-0.947096	0.516252	0.622974	-1.59769	0.0212314	0.327642	-0.55372	0.91068	1	-1.52755
KEGG_DILATED_CARDIOMYOPATHY	-0.727499	0.900971	0.976187	1.31187	0.164251	0.469279	1.45432	0.0753968	0.906661	1.04708	0.4	1	1.11224	0.343434	0.480957	1.06166	0.35468	0.542687	1.37293	0.0823293	0.642332	1.31261	0.134907	1	1.76364	0.0282258	0.163802	1.32314	0.133858	0.29029	1.26829	0.175719	0.660983	1.13711	0.308855	0.708793	1.58883	0.0253165	0.356793	0.837249	0.645	0.987054	0.664286	0.951583	1	1.0157	0.449744	1	-1.24501
KEGG_DNA_REPLICATION	-1.26235	0.2827	0.817186	-1.61395	0.0616016	0.0801291	-1.40769	0.164122	0.304806	-1.05193	0.454012	0.634525	-1.27333	0.278226	0.45808	1.605	0.0845865	0.30294	-1.81563	0.0078125	0.0429099	-1.59838	0.0662393	0.248282	-0.538672	0.915114	0.997622	-1.28687	0.262548	0.335113	-1.85856	0.0120482	0.0399076	-1.33447	0.211009	0.512254	-1.12874	0.374757	0.415277	-1.58251	0.0751445	0.116053	1.42525	0.113402	0.924423	-1.34088	0.21328	0.31786	-1.85576
KEGG_DORSO_VENTRAL_AXIS_FORMATION	1.17464	0.270476	1	1.63514	0.0232558	0.384132	1.31518	0.153693	0.624378	-0.519476	0.984881	0.996757	1.04101	0.371316	0.561433	1.18277	0.255319	0.442123	0.987263	0.454545	0.9602	-0.861572	0.665882	0.725895	1.17572	0.289552	0.757528	1.48876	0.0614334	0.219039	1.06101	0.361781	0.920208	1.34547	0.166311	0.695341	1.58741	0.0257511	0.319452	0.640997	0.918067	0.908897	-1.32141	0.158215	0.453771	1.49197	0.0639854	0.973692	-0.881231
KEGG_DRUG_METABOLISM_CYTOCHROME_P450	1.45203	0.0647321	1	-0.877412	0.609047	0.744483	-0.936726	0.506567	0.65338	-0.942867	0.496788	0.67432	0.910441	0.556641	0.671751	-1.97822	0.00343643	0.00509104	-0.723446	0.857988	0.967192	-0.864075	0.565489	0.739408	1.4047	0.197898	0.489963	-0.890028	0.605505	0.788431	-0.701253	0.884718	0.92167	-0.605402	0.930448	0.958913	-1.40394	0.0519231	0.209302	-1.33884	0.123675	0.287836	-1.42247	0.0936864	0.432617	0.593774	0.913399	0.984802	1.30618
KEGG_DRUG_METABOLISM_OTHER_ENZYMES	0.971671	0.480412	0.88407	-1.14246	0.279874	0.44855	-1.20282	0.231203	0.454609	-1.65132	0.0129032	0.205946	-0.87223	0.632959	0.843651	-1.79169	0.0123457	0.0201788	-1.3345	0.113281	0.329801	-0.879393	0.57438	0.739999	1.05633	0.357143	0.814352	-1.25355	0.113636	0.344587	-1.27897	0.181319	0.370547	-1.10573	0.337963	0.628792	-1.45583	0.0295858	0.168268	-1.59727	0.0271739	0.109805	-1.09145	0.308176	0.670331	-1.4235	0.0964467	0.256224	-1.35742
KEGG_ECM_RECEPTOR_INTERACTION	0.682015	0.780198	0.929168	1.26505	0.285366	0.432978	1.13073	0.359281	0.56492	0.624478	0.909962	1	0.988067	0.498998	0.639519	0.687062	0.853132	0.893009	0.810071	0.654397	0.944582	0.982693	0.484794	1	1.2312	0.251453	0.706	1.57228	0.0864865	0.224845	0.762323	0.71374	0.954459	1.15913	0.305495	0.877476	1.39258	0.143162	0.413508	0.625449	0.844017	0.905581	0.5005	1	0.982229	0.873434	0.592251	0.985394	-1.39015
KEGG_ENDOCYTOSIS	0.956648	0.533195	0.823006	0.892666	0.666667	0.667099	0.851139	0.719466	0.758302	-1.32261	0.0798319	0.360585	0.969982	0.493392	0.622675	0.97547	0.465409	0.614349	0.818532	0.792123	1	-1.14989	0.22043	0.550663	0.962353	0.521144	0.886301	1.1447	0.228361	0.468128	1.00384	0.427027	0.962116	-0.8998	0.621212	0.809114	1.17057	0.195426	0.484264	0.866466	0.697034	1	-1.3399	0.084	0.476823	1.10586	0.299283	1	-1.03955
KEGG_ENDOMETRIAL_CANCER	1.0568	0.33652	0.958389	1.07167	0.341936	0.541674	0.702698	0.899193	0.896262	1.25343	0.158954	1	1.53583	0.0464217	0.223512	1.29642	0.125498	0.360278	0.839091	0.695378	1	-0.775578	0.774272	0.821249	-0.739026	0.841121	0.952816	1.61376	0.005386	0.266603	0.791418	0.729622	0.970942	0.839272	0.678647	0.948695	1.24391	0.180293	0.46147	1.1243	0.314583	1	1.26504	0.153693	0.701845	1.22757	0.212963	1	-0.924308
KEGG_EPITHELIAL_CELL_SIGNALING_IN_HELICOBACTER_PYLORI_INFECTION	1.4469	0.0564516	0.928152	-0.722815	0.897996	0.906445	-1.17263	0.239852	0.485634	0.89009	0.617188	0.926371	-1.26366	0.157795	0.458199	0.791238	0.796137	0.81047	-1.11605	0.267961	0.536751	-1.39065	0.0710901	0.356107	-1.12822	0.251968	0.859217	-1.10302	0.301518	0.482412	0.932335	0.578662	0.889144	-1.46373	0.040293	0.392693	0.850173	0.663223	0.766811	-1.13108	0.313659	0.436462	-1.26271	0.164969	0.486627	-1.24801	0.196544	0.389588	-1.06978
KEGG_ERBB_SIGNALING_PATHWAY	-0.829831	0.773913	0.930712	1.33567	0.123644	0.441891	1.224	0.164	0.531786	0.935769	0.541045	0.884812	0.938885	0.52521	0.645905	1.27998	0.120083	0.375046	0.963559	0.496957	0.94261	0.4989	0.998387	0.989504	0.590155	0.973475	0.980262	1.58986	0.0153322	0.219008	1.12913	0.279773	0.823258	1.13872	0.299569	0.735418	1.27198	0.151579	0.466101	0.925963	0.573913	1	0.796714	0.775348	1	1.50696	0.0262697	1	-1.19013
KEGG_ETHER_LIPID_METABOLISM	0.963105	0.507634	0.847321	0.5279	0.993007	0.970102	0.672273	0.913215	0.909587	0.776418	0.781853	0.952639	1.3424	0.118126	0.299809	-1.07115	0.365517	0.474908	1.0518	0.371197	0.929168	0.557416	0.977586	1	1.11093	0.347958	0.834542	0.826736	0.746004	0.829089	0.890756	0.613008	0.887926	0.836708	0.707207	0.931345	-0.990239	0.462745	0.559217	-0.758406	0.822034	0.838241	-0.528728	1	0.974916	-0.654225	0.934625	1	0.881755
KEGG_FATTY_ACID_METABOLISM	1.10567	0.322511	1	-1.52674	0.0559846	0.116953	-1.26542	0.236328	0.403738	1.08591	0.349716	1	0.771115	0.757322	0.830961	-1.973	0.00181488	0.00526948	0.711361	0.823985	0.977516	-1.28004	0.202083	0.436895	0.822865	0.665056	0.896688	-1.13889	0.296296	0.431588	-0.727491	0.787736	0.923541	-0.978963	0.477941	0.780994	-1.54581	0.0708502	0.129299	-1.33368	0.201195	0.289465	-0.847532	0.62279	0.817308	0.718234	0.819588	0.991782	1.30558
KEGG_FC_EPSILON_RI_SIGNALING_PATHWAY	1.05191	0.358824	0.928415	1.6461	0.0114155	0.529633	1.25795	0.178423	0.609608	0.890444	0.590734	0.947498	1.76601	0.00203666	0.236141	1.24407	0.178022	0.384168	1.36358	0.105832	0.62059	0.98248	0.462295	1	0.805699	0.702918	0.891383	1.06029	0.354662	0.575012	1.51484	0.0478821	0.679085	-0.867718	0.640449	0.811447	1.19872	0.214724	0.492158	0.727237	0.88914	1	-0.89171	0.620202	0.82264	0.895443	0.586735	1	0.908323
KEGG_FC_GAMMA_R_MEDIATED_PHAGOCYTOSIS	0.776915	0.755639	0.893617	1.22984	0.213823	0.417077	1.14923	0.278	0.567767	-0.987051	0.437113	0.658738	1.76857	0.00209205	0.308166	1.52888	0.0458167	0.236985	-0.918538	0.545794	0.74199	1.27719	0.198003	1	-1.44893	0.0290909	0.384101	1.03677	0.40691	0.57292	1.40632	0.0916031	0.733699	-1.12572	0.310476	0.63076	1.07242	0.349785	0.555628	0.686522	0.865546	0.993441	0.600747	0.928983	1	1.26343	0.189435	1	-1.25542
KEGG_FOCAL_ADHESION	1.05592	0.37451	0.938259	1.25568	0.250564	0.416274	1.24381	0.250489	0.539776	-0.689248	0.886316	0.955733	0.936713	0.525355	0.641753	1.04685	0.39738	0.548305	0.647146	0.897917	0.990256	0.854792	0.614876	0.987175	1.05371	0.380132	0.803917	1.42447	0.108541	0.237675	0.944175	0.502835	0.912755	0.993581	0.452381	0.753521	1.28472	0.180617	0.487863	0.651225	0.916115	0.934629	-0.793184	0.767967	0.857969	0.743993	0.736749	0.988484	-1.54019
KEGG_FRUCTOSE_AND_MANNOSE_METABOLISM	-1.04889	0.360161	0.884534	-1.66284	0.0285714	0.0598776	-1.45689	0.0815534	0.287488	-1.82235	0.00796813	0.181265	-1.54702	0.0290135	0.240811	-1.53031	0.0224299	0.0990898	-1.23232	0.177291	0.422583	-1.02822	0.397321	0.65092	-1.03149	0.432243	0.832589	-1.35211	0.119565	0.290826	-1.06179	0.380463	0.535531	-1.16935	0.267986	0.622809	-1.37929	0.118236	0.220989	-1.62018	0.0283554	0.102232	0.91347	0.561983	0.918914	-1.2868	0.161798	0.362747	-0.857129
KEGG_GALACTOSE_METABOLISM	-1.06773	0.355372	0.927364	-1.44375	0.0788462	0.175864	-1.22571	0.234834	0.42695	-1.84975	0	0.424221	-1.43791	0.0773694	0.314534	-1.59839	0.0220713	0.0647867	-1.2295	0.21328	0.419264	-1.13127	0.315556	0.564501	-1.53754	0.0345745	0.381395	-0.890016	0.629067	0.77796	-1.17306	0.244019	0.432749	-0.84231	0.642202	0.837999	-1.38548	0.110403	0.219098	-1.16683	0.287072	0.396476	-1.04547	0.371607	0.720823	-1.40468	0.0992908	0.261919	-1.32512
KEGG_GAP_JUNCTION	-0.895779	0.645702	0.98281	1.38805	0.0942982	0.462875	1.30043	0.136179	0.580183	0.963577	0.516315	0.910802	1.13455	0.279503	0.466961	1.3938	0.0880361	0.350771	-0.703136	0.920078	0.962223	0.663075	0.930645	0.97545	0.927923	0.576316	0.867716	1.37946	0.0849057	0.258089	1.12595	0.28934	0.786152	1.32632	0.129032	0.694406	1.15834	0.261803	0.492859	-0.617661	0.989655	0.944864	-0.896705	0.631356	0.834548	1.04051	0.413613	1	-1.3875
KEGG_GLIOMA	0.97779	0.50289	0.899613	1.21534	0.204846	0.411579	1.05207	0.362745	0.564727	0.990504	0.472795	1	1.18494	0.213178	0.423422	1.35705	0.0885529	0.337595	0.940213	0.515091	0.954057	-0.640738	0.981627	0.935437	-1.07449	0.318898	0.853572	1.40292	0.0628183	0.256177	0.967069	0.490843	0.970738	0.629234	0.97593	0.923769	1.26022	0.157783	0.45859	-0.717028	0.894265	0.890859	0.966934	0.521127	0.876199	1.40659	0.0482143	1	-1.41462
KEGG_GLUTATHIONE_METABOLISM	0.881464	0.60161	0.88842	-1.93308	0	0.0066983	-1.80574	0.00757576	0.123372	-1.23869	0.215447	0.436939	-0.7283	0.791583	0.986609	-1.87051	0.00352734	0.010397	-1.70337	0.00823045	0.0804841	-1.2346	0.192905	0.495668	-0.895701	0.569307	0.917923	-1.794	0	0.0666161	-1.77768	0.00852879	0.0576731	-1.54847	0.0559702	0.350707	-1.82925	0	0.0649809	-1.81519	0.00555556	0.148691	-1.41606	0.113821	0.405181	-1.57808	0.0601336	0.146169	-0.659891
KEGG_GLYCEROLIPID_METABOLISM	-0.525271	0.994048	0.980733	-0.923203	0.60367	0.709014	-1.15144	0.245487	0.481598	1.04628	0.382812	1	-0.590492	0.988166	0.973136	-0.919958	0.584337	0.625427	0.759654	0.877953	0.952077	-1.20352	0.187654	0.493691	0.793679	0.753156	0.900459	0.959098	0.509836	0.680264	-0.803003	0.796143	0.850508	-0.704607	0.911612	0.926226	1.1378	0.257812	0.517046	-1.27379	0.139963	0.319673	-1.14149	0.268344	0.597866	0.917147	0.592892	1	0.909518
KEGG_GLYCEROPHOSPHOLIPID_METABOLISM	-0.995992	0.453465	0.976896	0.664925	0.976581	0.893856	-0.988022	0.470037	0.603571	1.05963	0.365714	1	-0.61327	0.986692	0.98615	-0.964765	0.50084	0.575896	1.27617	0.109959	0.805137	0.610039	0.988655	0.999006	1.0816	0.354362	0.793129	1.14646	0.236887	0.486663	0.976193	0.4992	1	0.756157	0.873832	0.935817	1.29287	0.140625	0.487041	-1.01102	0.443447	0.565748	-1.03863	0.372951	0.724032	-0.939919	0.573265	0.729303	1.32005
KEGG_GLYCINE_SERINE_AND_THREONINE_METABOLISM	-1.06391	0.351456	0.904492	-0.646953	0.917219	0.961876	-0.958041	0.505515	0.626694	0.638624	0.958801	1	1.23191	0.212355	0.400457	-1.88989	0.00382409	0.00904597	0.589069	0.96994	0.991261	-1.04168	0.413043	0.647587	-0.767293	0.695341	0.926642	0.525054	0.994755	1	-1.38919	0.154255	0.254725	-0.886073	0.606557	0.824416	-1.34375	0.165984	0.239262	-1.7929	0.00817996	0.0670461	-1.01662	0.403884	0.724447	-1.39279	0.111111	0.268083	0.962653
KEGG_GLYCOLYSIS_GLUCONEOGENESIS	-0.713317	0.872385	0.979382	-1.81043	0.00546448	0.0262549	-1.62964	0.0174419	0.146144	-1.67176	0.016	0.218723	-1.42616	0.0860421	0.316588	-2.08521	0	0.00143767	-1.52056	0.034749	0.164079	-1.70741	0.0241228	0.27026	-1.53649	0.0269461	0.336542	-1.33941	0.110092	0.286454	-1.16701	0.233251	0.433301	-1.22591	0.214041	0.672908	-1.74391	0.0164609	0.089745	-1.64215	0.0360531	0.0983769	-0.730348	0.89434	0.907059	-1.78252	0.00502513	0.0737111	-1.1869
KEGG_GLYCOSAMINOGLYCAN_BIOSYNTHESIS_CHONDROITIN_SULFATE	-0.89604	0.56778	1	1.37915	0.159236	0.44119	1.24863	0.242424	0.547269	-0.569663	0.940594	0.986082	1.03539	0.426295	0.56433	0.888778	0.58811	0.74302	-0.682628	0.829077	0.966202	-1.33761	0.145946	0.421057	0.531861	0.976	1	1.34562	0.15343	0.268141	0.714546	0.764471	0.965256	1.02907	0.412245	0.767155	1.1801	0.264463	0.479476	0.908498	0.562633	1	-0.850577	0.654267	0.831162	-0.862665	0.587473	0.771825	-1.18883
KEGG_GLYCOSAMINOGLYCAN_BIOSYNTHESIS_HEPARAN_SULFATE	0.768745	0.8119	0.888025	1.30144	0.141809	0.474911	1.02332	0.414376	0.585466	1.16277	0.272374	1	0.895266	0.588119	0.67442	1.6255	0.0280612	0.290335	0.947241	0.504405	0.960542	0.878853	0.584249	1	1.45062	0.096563	0.472672	1.48874	0.0552486	0.208119	0.721776	0.837128	0.96711	1.25217	0.17096	0.75285	0.913766	0.569959	0.703013	1.24386	0.19656	1	0.591383	0.962687	1	1.04003	0.443015	0.988283	1.26046
KEGG_GLYCOSAMINOGLYCAN_DEGRADATION	0.641329	0.890295	0.949087	0.700768	0.824176	0.863476	0.676299	0.876797	0.915943	0.810091	0.702495	0.961	1.5323	0.0542169	0.218267	0.615846	0.934959	0.938847	0.777152	0.719008	0.955534	-0.499732	0.993243	0.980125	1.44097	0.0795948	0.473049	-0.797909	0.726829	0.851405	0.341659	1	1	0.693372	0.853132	0.921896	-1.10581	0.324701	0.428976	-1.0948	0.339823	0.474597	1.81224	0.00576923	0.175717	1.09034	0.371212	1	0.749742
KEGG_GLYCOSPHINGOLIPID_BIOSYNTHESIS_GANGLIO_SERIES	0.832749	0.65762	0.879635	1.01784	0.442438	0.565663	0.845021	0.647638	0.7588	0.559636	0.933333	0.980468	1.54502	0.0553279	0.221314	-0.70965	0.846303	0.85636	-0.604221	0.920388	0.988106	0.765033	0.75048	1	-1.24733	0.226744	0.688948	-1.3096	0.151659	0.31929	-0.47508	0.987124	0.997277	0.897083	0.57563	0.873495	-1.2518	0.201613	0.309523	-1.23974	0.210145	0.338236	1.34914	0.1423	0.811838	1.40125	0.1	0.986776	0.830637
KEGG_GLYCOSPHINGOLIPID_BIOSYNTHESIS_LACTO_AND_NEOLACTO_SERIES	-1.04996	0.41358	0.91339	-0.856791	0.642234	0.767903	-1.15479	0.280318	0.485572	-1.17497	0.227181	0.504977	0.603317	0.977642	0.986734	0.882628	0.617886	0.742913	-1.21148	0.231827	0.440999	-0.778469	0.742718	0.826367	0.739644	0.749254	0.919168	-0.398273	1	0.996909	-1.39632	0.115909	0.261633	0.655039	0.923077	0.931538	-0.713739	0.879684	0.868173	-0.875415	0.621185	0.721812	1.00979	0.435606	0.939676	0.775606	0.755319	1	-0.984181
KEGG_GLYCOSYLPHOSPHATIDYLINOSITOL_GPI_ANCHOR_BIOSYNTHESIS	1.05156	0.376812	0.908026	-1.44932	0.0934394	0.175452	-1.68193	0.0158416	0.133761	0.961749	0.501018	0.891016	-1.18727	0.271255	0.530415	-0.881058	0.625954	0.666023	-1.25005	0.206186	0.409211	-1.30811	0.125571	0.409857	-1.2681	0.220049	0.670093	-1.53246	0.0534979	0.15834	-1.21987	0.228111	0.382491	-1.41694	0.116635	0.463813	-1.71804	0.0159681	0.0923803	-1.02012	0.43083	0.5583	1.2878	0.172	0.773693	0.639865	0.899065	0.997688	1.01325
KEGG_GLYOXYLATE_AND_DICARBOXYLATE_METABOLISM	-1.31904	0.148077	0.885868	-1.52702	0.0473373	0.120243	-1.53412	0.0458891	0.22069	-0.880042	0.608949	0.747216	-1.27702	0.17004	0.469207	-2.05992	0	0.00214088	-1.61129	0.0402414	0.106657	-1.54513	0.0542056	0.255993	-1.52329	0.0562249	0.323214	-1.61746	0.0363636	0.120674	-1.55595	0.0493274	0.161443	-1.49501	0.0909091	0.402315	-1.49992	0.0742972	0.15573	-1.77468	0.0160321	0.0749263	-1.0888	0.37931	0.663644	-1.62383	0.0328947	0.119336	-1.31808
KEGG_GNRH_SIGNALING_PATHWAY	1.03128	0.382643	0.907765	1.50527	0.0272727	0.587396	1.47618	0.0247934	1	1.0204	0.420561	0.959528	1.39698	0.0629067	0.266348	1.45237	0.0349345	0.296904	1.7526	0.00205339	0.159335	1.02331	0.413738	1	1.13612	0.290727	0.793706	1.54134	0.0170068	0.215683	1.35508	0.0416	0.595443	1.67591	0.00215983	0.201798	1.57429	0.01417	0.311661	1.06649	0.334118	1	1.14767	0.219802	0.789608	0.888255	0.613913	1	0.992917
KEGG_GRAFT_VERSUS_HOST_DISEASE	1.25929	0.288	1	0.726051	0.706751	0.840888	1.17247	0.34238	0.53456	-1.37216	0.179226	0.338507	1.42456	0.164384	0.258198	-0.983059	0.495902	0.563953	-0.825804	0.615385	0.868769	0.952172	0.51277	1	-0.710983	0.780242	0.974948	-1.71326	0.0491071	0.0830703	-0.452744	0.92471	0.989565	-1.22525	0.294221	0.657002	-0.377921	0.967181	0.997168	-1.44451	0.131827	0.198027	-1.77598	0.0131579	0.174288	-0.388242	0.94181	0.994679	-1.71028
KEGG_HEDGEHOG_SIGNALING_PATHWAY	-0.942075	0.552083	0.933141	1.41102	0.0889423	0.459905	1.38842	0.087234	0.745964	1.3852	0.0919325	1	1.36574	0.0920502	0.293612	1.55544	0.0268949	0.226791	1.21247	0.186583	0.817432	1.03454	0.405128	1	2.20896	0.022187	0.0225028	1.60711	0.0169205	0.242975	1.53296	0.0363636	0.708771	1.7077	0.0137931	0.188731	1.59021	0.016	0.402741	1.56727	0.0323974	0.757829	0.62176	0.97992	1	1.04498	0.4375	1	0.986721
KEGG_HEMATOPOIETIC_CELL_LINEAGE	0.474923	0.970238	0.989711	1.26294	0.255172	0.4259	1.27286	0.270541	0.598348	-1.29058	0.182195	0.385968	1.64298	0.0427699	0.223601	0.586892	0.926667	0.937468	0.622683	0.872881	0.982445	1.21473	0.303085	1	0.471634	0.896082	0.996212	-0.884533	0.549161	0.767898	1.33343	0.217228	0.595325	-0.737536	0.713504	0.899309	0.96173	0.476695	0.650915	-0.918392	0.541516	0.663183	-1.1461	0.323711	0.600424	0.763	0.669014	1	-1.56862
KEGG_HISTIDINE_METABOLISM	1.69844	0.00614754	0.776603	-1.23477	0.213355	0.359414	0.778068	0.748441	0.809116	-0.84543	0.723493	0.785615	1.22544	0.185714	0.388759	-1.68775	0.0184843	0.0391457	-0.740633	0.800391	0.96323	-0.786655	0.775943	0.822603	1.24823	0.22427	0.728746	0.539888	0.98527	1	-0.619957	0.964646	0.955332	0.629669	0.934091	0.93938	-1.2902	0.185804	0.280628	-1.22768	0.241667	0.343809	-0.820878	0.678571	0.837835	-0.7299	0.855072	0.938417	1.05223
KEGG_HOMOLOGOUS_RECOMBINATION	-1.08491	0.395745	0.989694	-1.06024	0.393878	0.550208	-0.653587	0.829868	0.938094	0.604804	0.888668	1	-1.11783	0.383838	0.637283	1.8064	0.00740741	0.295212	-1.42607	0.153846	0.247969	-1.02321	0.414097	0.639556	-0.789951	0.702326	0.940684	-1.07442	0.37911	0.507632	-1.58132	0.0792683	0.14369	-0.904536	0.570622	0.840759	0.750577	0.695652	0.836476	-0.814148	0.684512	0.765336	1.0354	0.462598	0.925161	-0.898048	0.568047	0.763615	-1.19586
KEGG_HUNTINGTONS_DISEASE	-1.60292	0.0316832	0.361923	-2.0485	0	0.00157506	-1.52709	0.0662879	0.218871	-1.36541	0.155303	0.329522	-1.46966	0.108911	0.283046	-2.15514	0	0.000397623	-2.09703	0.00207039	0.00447952	0.758213	0.698182	1	0.526021	0.959936	0.9935	-2.17144	0	0.00247705	-1.96202	0.00239234	0.0257609	-1.91074	0.0120968	0.0333046	-1.36135	0.186879	0.225615	-1.54458	0.0912698	0.129865	0.720957	0.715706	1	-1.99667	0	0.0393357	-0.754676
KEGG_HYPERTROPHIC_CARDIOMYOPATHY_HCM	0.85261	0.685714	0.860675	1.23171	0.240476	0.423467	1.25432	0.214286	0.595184	0.96699	0.505725	0.928505	0.982405	0.488798	0.624888	1.14296	0.24282	0.45149	1.16906	0.238095	0.790327	1.16064	0.280731	1	2.00401	0.00672043	0.0450731	1.10401	0.322327	0.530731	1.01983	0.423895	0.987963	1.02158	0.418455	0.736914	1.35248	0.0923077	0.435601	0.718729	0.902632	0.991428	0.83919	0.71537	0.965046	0.994023	0.472727	0.973831	-1.27839
KEGG_INOSITOL_PHOSPHATE_METABOLISM	0.725463	0.87451	0.913677	1.80685	0.00400802	0.270264	1.33371	0.145594	0.722859	1.21434	0.220703	1	1.49494	0.034413	0.231467	1.52386	0.0371134	0.232364	1.80784	0.00833333	0.126357	0.989504	0.485099	1	-0.840448	0.670412	0.918432	1.85833	0	0.245051	1.60292	0.0178571	0.655224	1.49741	0.0467706	0.458946	1.96074	0.0019802	0.0257829	1.26726	0.167038	1	0.841535	0.686992	0.980553	1.9342	0	0.0445177	1.21796
KEGG_INSULIN_SIGNALING_PATHWAY	-0.884346	0.690909	0.922827	1.16994	0.218468	0.455923	1.05913	0.371197	0.572113	-0.809926	0.849594	0.811889	1.11276	0.253638	0.487471	0.815487	0.792123	0.804174	1.15814	0.190574	0.788	-0.864015	0.707602	0.730586	0.886024	0.626347	0.894872	1.22893	0.129693	0.409604	1.21797	0.152381	0.699989	1.12831	0.233184	0.624366	0.922179	0.560241	0.709731	1.05734	0.36129	1	1.24436	0.0688259	0.684464	1.07152	0.333333	1	0.864642
KEGG_INTESTINAL_IMMUNE_NETWORK_FOR_IGA_PRODUCTION	0.994302	0.458	0.922862	1.0694	0.422988	0.527393	1.3215	0.208955	0.675994	-1.55236	0.0798403	0.244477	1.65198	0.0430528	0.230754	-0.480057	0.918288	0.984157	0.447835	0.950207	1	1.43971	0.198853	1	0.374905	0.958254	0.994967	-1.5648	0.0890411	0.13727	0.882084	0.573964	0.890799	-1.2129	0.298182	0.671892	0.575184	0.849576	0.982575	-1.38074	0.174242	0.255038	-1.69803	0.047817	0.275497	0.43316	0.928166	0.999688	-1.4366
KEGG_JAK_STAT_SIGNALING_PATHWAY	0.788936	0.75502	0.892105	1.47064	0.08	0.577401	1.1004	0.345188	0.574401	-0.975172	0.467505	0.655789	1.35654	0.11619	0.300179	1.1301	0.300847	0.462778	0.99275	0.451404	0.973191	0.808345	0.692821	1	0.952444	0.525253	0.891461	0.874396	0.624555	0.75552	1.32754	0.162476	0.582019	0.694794	0.836735	0.937365	1.40769	0.0845361	0.424582	0.88783	0.594714	0.989336	-1.02915	0.410101	0.72011	1.07928	0.356757	1	-1.28867
KEGG_LEISHMANIA_INFECTION	0.911275	0.534615	0.881619	1.08127	0.406522	0.533634	1.33542	0.185031	0.820359	-1.51718	0.0989474	0.2365	1.49446	0.0934394	0.22397	0.851829	0.604	0.773746	-0.678601	0.781496	0.960473	1.14337	0.332721	1	-0.682813	0.785714	0.991973	-1.34777	0.197002	0.28955	0.762819	0.681452	0.966531	-0.956536	0.539179	0.782554	0.851005	0.5875	0.776632	-1.21786	0.307692	0.343027	-1.56057	0.0757895	0.272969	0.718216	0.711799	0.979687	-1.54018
KEGG_LEUKOCYTE_TRANSENDOTHELIAL_MIGRATION	0.980818	0.462777	0.908353	1.10167	0.36036	0.50932	1.05785	0.373225	0.563869	-1.27243	0.147177	0.406642	1.4152	0.100209	0.256743	0.74274	0.84375	0.832367	0.677803	0.89959	0.989517	1.26363	0.189329	1	0.730716	0.725968	0.890907	0.702317	0.876155	0.973917	1.20522	0.237736	0.710925	-1.03174	0.438757	0.695987	1.11661	0.3	0.53459	-0.713483	0.84029	0.887604	-1.09929	0.329876	0.665746	0.737364	0.814114	0.986852	-1.21371
KEGG_LINOLEIC_ACID_METABOLISM	1.28272	0.138528	1	-0.577096	0.9504	0.95939	-0.769295	0.77963	0.854398	0.628297	0.936803	1	0.912067	0.576065	0.676668	-1.84849	0.00165837	0.011972	1.22875	0.212598	0.808824	0.543657	0.939453	0.985815	1.65475	0.025	0.290961	0.685486	0.908789	0.980787	0.630508	0.911491	1	0.794051	0.760192	0.929212	-0.701389	0.832998	0.87294	-0.673592	0.893204	0.906309	0.631645	0.949896	1	0.677274	0.853125	1	1.47425
KEGG_LONG_TERM_DEPRESSION	1.15794	0.205479	0.998055	1.11501	0.288945	0.505443	0.899209	0.612524	0.725297	0.830074	0.747253	1	1.22896	0.159664	0.397807	0.998528	0.444162	0.596343	0.976712	0.488518	0.961389	0.896467	0.614865	1	0.949084	0.487582	0.883089	1.43434	0.0360206	0.233791	1.15595	0.248855	0.795299	1.13584	0.251701	0.683438	0.780994	0.809524	0.812617	-0.865329	0.671717	0.724601	1.11011	0.259109	0.833299	0.749538	0.865353	1	-1.29606
KEGG_LONG_TERM_POTENTIATION	0.818763	0.797244	0.877544	1.02618	0.406542	0.569827	-1.00775	0.445545	0.589513	0.71073	0.942639	1	0.972318	0.502183	0.626505	1.35142	0.0803782	0.335869	-0.971337	0.49711	0.688584	-0.999682	0.41161	0.652843	0.814381	0.752941	0.888479	1.02335	0.392465	0.585626	0.974589	0.477199	0.994164	1.14418	0.254386	0.755359	0.996246	0.433684	0.613239	-0.792826	0.761818	0.793309	0.993519	0.443137	0.904021	1.03803	0.423841	0.969466	-1.36828
KEGG_LYSINE_DEGRADATION	-1.26835	0.182195	0.85526	1.07099	0.37475	0.534042	0.863576	0.65362	0.747061	1.63847	0.0235756	1	1.43209	0.0790514	0.272907	-1.16359	0.298039	0.381998	1.15045	0.265182	0.778589	-1.16296	0.234339	0.54838	1.08885	0.355755	0.811072	1.67046	0.0020284	0.308141	-0.779145	0.774123	0.866422	1.77316	0.00632911	0.135612	-1.13198	0.295833	0.416702	-1.00714	0.452282	0.55326	1.049	0.350211	0.949785	0.980208	0.504505	0.989765	1.16046
KEGG_LYSOSOME	0.725049	0.794118	0.905	0.546497	0.987552	0.973096	-0.640899	0.901235	0.938282	-1.17737	0.269388	0.51074	1.18399	0.246436	0.417824	-1.03112	0.404762	0.524296	0.649039	0.867617	1	-1.59276	0.0296804	0.237183	-1.52154	0.0488432	0.33023	-0.92727	0.517391	0.720302	0.543247	0.979048	1	-1.13265	0.328125	0.639801	-1.55612	0.0721248	0.134884	-1.65756	0.0708661	0.091574	0.798566	0.733826	1	0.775938	0.675248	1	-0.783506
KEGG_MAPK_SIGNALING_PATHWAY	1.00646	0.44246	0.923579	1.38076	0.0494118	0.458226	1.25165	0.133612	0.580232	0.842096	0.747232	0.994776	1.30964	0.097166	0.341551	1.21855	0.130435	0.413278	1.00893	0.429487	0.98849	0.75223	0.867089	0.968855	1.51024	0.0259128	0.488207	1.38199	0.0533333	0.263788	1.24641	0.125196	0.645731	1.01761	0.402655	0.723428	1.60427	0.00647948	0.427074	0.686383	0.986079	0.972506	-1.03029	0.393375	0.730393	-0.947078	0.564171	0.743968	-1.14849
KEGG_MATURITY_ONSET_DIABETES_OF_THE_YOUNG	0.604502	0.972163	0.965366	0.909365	0.560647	0.647941	-0.765955	0.770398	0.848515	-0.844077	0.686404	0.779445	0.821391	0.734737	0.775949	1.25575	0.178082	0.384162	0.700687	0.856333	0.976404	1.25874	0.202073	1	0.76973	0.675762	0.916485	0.648658	0.870528	0.97726	0.954097	0.533884	0.925911	0.543035	0.984849	0.962519	-0.885467	0.633266	0.677893	-0.829066	0.74087	0.762589	-1.32564	0.109959	0.475595	0.722518	0.788494	0.997776	0.597498
KEGG_MELANOGENESIS	-1.13294	0.213251	0.911846	1.36404	0.104623	0.435774	1.30601	0.125	0.590384	0.97893	0.473297	0.950837	1.46666	0.0300429	0.243283	1.33838	0.0547264	0.335534	1.39585	0.05	0.692681	0.931916	0.539708	1	1.84353	0.0244216	0.102365	1.53031	0.0264463	0.202402	1.35348	0.0615142	0.570531	1.4204	0.0633484	0.602221	1.44309	0.0352697	0.484011	1.22426	0.159624	1	0.85959	0.74	0.962011	1.04151	0.404475	1	-0.971998
KEGG_MELANOMA	0.95972	0.525253	0.82877	1.4143	0.0904872	0.505705	1.23539	0.182556	0.540231	0.973086	0.476459	0.938442	1.28427	0.12381	0.364135	1.17805	0.175393	0.432264	-0.84526	0.707171	0.85254	-0.760575	0.88189	0.833789	1.4762	0.0485934	0.513938	0.994473	0.464837	0.626545	0.775227	0.800705	0.985954	-0.757827	0.8223	0.896201	1.19585	0.178645	0.485044	-0.580497	0.98579	0.948463	1.33045	0.0737864	0.741567	0.875147	0.618965	0.997768	-1.28593
KEGG_METABOLISM_OF_XENOBIOTICS_BY_CYTOCHROME_P450	1.52112	0.0421286	0.977183	-1.09712	0.343949	0.510082	-1.08129	0.356322	0.53129	-1.31324	0.175966	0.367296	0.502283	0.992126	0.982344	-1.95922	0.00172712	0.00586278	-0.951327	0.510848	0.718269	-0.908797	0.536437	0.72199	1.47987	0.181982	0.53634	-1.01308	0.419753	0.587738	-0.726831	0.841398	0.911916	-0.687895	0.857805	0.930357	-1.31821	0.115914	0.257757	-1.51159	0.0414414	0.152452	-1.39442	0.103659	0.431865	0.52974	0.933657	1	1.20118
KEGG_MISMATCH_REPAIR	-0.685729	0.798337	0.981254	-1.67935	0.0388548	0.0621113	-1.42722	0.137218	0.287928	-0.641301	0.800781	0.957804	-0.712069	0.748503	0.976114	1.40892	0.166667	0.34005	-1.64393	0.0400802	0.0957074	-1.6971	0.0387097	0.21018	-0.580812	0.884187	1	-0.984664	0.488189	0.616198	-1.75853	0.0318091	0.0624575	-1.24876	0.230627	0.651534	-1.15851	0.328794	0.38583	-1.21836	0.263359	0.346881	1.41272	0.14375	0.841351	-1.10338	0.350806	0.582573	-1.45229
KEGG_MTOR_SIGNALING_PATHWAY	0.886215	0.636364	0.90251	1.44789	0.057732	0.515009	1.39118	0.0469667	0.883348	1.42144	0.0506073	1	-0.954765	0.543353	0.761533	1.32359	0.116525	0.348424	1.37695	0.0690377	0.686265	-0.92131	0.58871	0.738252	1.06928	0.355021	0.803011	1.0996	0.302682	0.527357	1.39792	0.0602637	0.707432	0.816643	0.786885	0.950129	1.27431	0.144603	0.47607	0.995227	0.458774	1	0.769689	0.872984	1	1.76878	0.00195312	0.205739	1.13324
KEGG_N_GLYCAN_BIOSYNTHESIS	-0.860404	0.645702	0.882537	-1.20467	0.227184	0.386859	-1.80216	0.00990099	0.0966568	-1.05165	0.404339	0.625298	-1.03113	0.408081	0.657405	-0.544886	0.968317	0.974452	-1.77611	0.00851064	0.0503413	-1.37716	0.115473	0.353667	-1.71859	0.0134409	0.155707	-1.27922	0.157895	0.337618	-2.13462	0.00223714	0.00737195	-1.48048	0.107071	0.37403	-1.91463	0.00198413	0.0339933	-1.67689	0.0196078	0.0923895	1.87333	0.00763359	0.193523	-0.953412	0.505285	0.761693	-1.29786
KEGG_NATURAL_KILLER_CELL_MEDIATED_CYTOTOXICITY	0.707472	0.766284	0.918757	0.992809	0.474041	0.582578	0.749806	0.743327	0.842551	-0.915655	0.564682	0.706803	1.48952	0.0905588	0.222562	0.749473	0.75	0.83373	-0.765265	0.723077	0.945487	0.545626	0.941379	0.998115	-0.973291	0.450867	0.910712	-1.21067	0.242888	0.378655	0.946099	0.514395	0.926035	-0.83967	0.619469	0.833314	0.841417	0.604167	0.760324	-0.826394	0.656772	0.75252	-1.66492	0.0288066	0.261199	0.506313	0.953578	1	-1.50139
KEGG_NEUROACTIVE_LIGAND_RECEPTOR_INTERACTION	-0.712762	0.981378	0.96407	1.58982	0.0176471	0.451025	1.45487	0.0591966	1	-0.649863	0.986547	0.968851	1.43788	0.026694	0.273587	0.60533	1	0.936066	1.11553	0.252212	0.844215	1.21465	0.245161	0.994535	1.56033	0.103164	0.421719	0.958018	0.517289	0.670354	1.51286	0.00780031	0.600764	0.985416	0.475	0.748918	1.49296	0.0063425	0.429227	0.644367	0.985795	0.923031	-1.12924	0.21499	0.612458	0.821157	0.704791	1	-0.511148
KEGG_NEUROTROPHIN_SIGNALING_PATHWAY	1.09829	0.290323	0.978075	1.27407	0.135371	0.441281	1.24876	0.13442	0.565959	1.10904	0.287645	1	1.0538	0.333333	0.554319	1.57214	0.0178926	0.246761	1.08232	0.313929	0.9057	-0.964286	0.533875	0.683407	-0.920438	0.661972	0.97368	1.35259	0.0926916	0.275438	1.05707	0.344231	0.907988	0.857546	0.694444	0.933365	1.09864	0.331096	0.532149	0.762802	0.847345	1	-0.99954	0.432049	0.725749	1.16231	0.230769	1	-1.18038
KEGG_NICOTINATE_AND_NICOTINAMIDE_METABOLISM	1.57786	0.0152838	1	-0.992388	0.458867	0.644154	-0.98164	0.478764	0.605817	-1.18492	0.217923	0.517753	-0.625165	0.962376	0.992223	-1.77692	0.00719425	0.0211771	-1.19086	0.218557	0.467793	-1.22832	0.170213	0.482563	1.00017	0.456215	0.839865	-1.67008	0.0218447	0.0949764	-0.817677	0.742317	0.838966	-0.818977	0.720887	0.851658	-1.47136	0.0527344	0.158419	-1.11037	0.322097	0.456238	-1.17544	0.245174	0.552504	-0.936421	0.534831	0.721873	-1.08938
KEGG_NITROGEN_METABOLISM	0.96483	0.487395	0.8568	-1.02046	0.408197	0.606109	-0.896121	0.578652	0.713728	-1.03294	0.395745	0.643329	-0.944753	0.527054	0.748621	-1.48754	0.0599676	0.117173	-0.708679	0.8875	0.965981	-0.919664	0.579075	0.720922	0.73417	0.73125	0.90617	-0.482805	0.997396	1	-1.20877	0.207283	0.389684	1.13187	0.26988	0.640659	-1.18328	0.259481	0.375426	1.03434	0.403118	1	-0.882884	0.64	0.809397	-0.948044	0.498708	0.756769	0.670903
KEGG_NOD_LIKE_RECEPTOR_SIGNALING_PATHWAY	1.39585	0.139442	0.971375	0.856109	0.629386	0.675902	0.903988	0.56	0.727021	-1.30382	0.156701	0.373341	-1.11251	0.30814	0.629543	1.14622	0.315369	0.455281	-0.756192	0.776062	0.949711	1.23194	0.227119	1	0.489471	0.974359	1	-1.36116	0.105495	0.286978	0.941884	0.515936	0.900659	-0.901901	0.583804	0.814812	1.1016	0.325726	0.537709	-0.871394	0.626594	0.721897	-1.5814	0.0435685	0.2769	-0.533651	0.946502	0.999562	-1.59585
KEGG_NON_SMALL_CELL_LUNG_CANCER	-1.11703	0.292842	0.921675	1.45066	0.0467091	0.545651	1.09586	0.303571	0.570974	1.1662	0.238189	1	1.37528	0.0802348	0.288474	1.59125	0.0220884	0.236541	1.30306	0.160083	0.768513	0.608162	0.965986	0.986352	-1.0685	0.318493	0.842149	1.5496	0.0163339	0.238968	1.19718	0.238477	0.708167	0.950952	0.5138	0.800701	1.3325	0.0910931	0.460554	0.736936	0.849894	1	0.871776	0.675197	0.975997	1.61618	0.00581395	0.626114	1.06275
KEGG_NOTCH_SIGNALING_PATHWAY	-1.21626	0.186613	0.769939	1.8172	0.00207469	0.472643	1.77037	0.00379507	0.576707	1.2588	0.173913	1	1.61402	0.0282828	0.214258	1.6874	0.0103734	0.424373	1.18843	0.225743	0.806571	1.30886	0.157221	1	1.40762	0.109589	0.503733	1.83646	0.00196078	0.14894	0.974473	0.468208	0.972738	1.79364	0.00622407	0.148309	1.92585	0	0.0308099	1.09642	0.319149	1	-0.891186	0.638776	0.81291	1.01469	0.434256	0.985299	1.00806
KEGG_NUCLEOTIDE_EXCISION_REPAIR	-0.891195	0.566462	0.9484	-1.55992	0.0603113	0.106301	-1.16736	0.291016	0.483796	-0.677038	0.86444	0.959702	-1.5362	0.0717132	0.239174	1.26054	0.237452	0.386147	-1.80036	0.00957854	0.0460844	-1.78974	0.0110865	0.661274	0.546857	0.96944	0.991973	-1.39843	0.106931	0.254303	-1.60894	0.0613497	0.127507	-1.27857	0.200401	0.595947	-1.33505	0.164062	0.243345	-1.27465	0.198413	0.323412	1.3686	0.169102	0.925015	-1.33124	0.144309	0.32152	-1.84252
KEGG_O_GLYCAN_BIOSYNTHESIS	1.24128	0.180085	1	-0.627186	0.86964	0.956623	-1.15643	0.288306	0.492674	-0.948108	0.518201	0.689636	0.976886	0.501027	0.625988	0.766224	0.782477	0.828951	-1.14857	0.29087	0.506246	-1.27983	0.182045	0.425557	1.00173	0.494949	0.851953	0.673515	0.870242	0.980091	-1.50076	0.0869565	0.205025	0.728554	0.814583	0.923949	-0.737675	0.825	0.846576	0.919351	0.566038	1	1.26298	0.176806	0.668501	1.37741	0.123412	1	-1.1579
KEGG_OLFACTORY_TRANSDUCTION	-0.596816	0.993964	0.980955	1.47166	0.0412844	0.630935	0.801754	0.775044	0.791689	0.488594	1	0.986699	-0.704352	0.806883	0.970577	1.21408	0.189504	0.411294	1.03804	0.412574	0.936094	0.677855	0.865108	0.972243	1.16692	0.253201	0.759921	0.923551	0.608173	0.723589	0.646084	0.963934	1	-0.504378	0.983471	0.976477	1.05868	0.387033	0.558985	0.82193	0.626667	0.992437	1.27042	0.179775	0.778746	1.21868	0.213187	1	0.776271
KEGG_ONE_CARBON_POOL_BY_FOLATE	-0.787446	0.70155	0.927868	-1.58649	0.0353817	0.0912352	-1.12163	0.348231	0.511391	-0.983311	0.484127	0.6571	-0.903604	0.57377	0.798893	-1.77969	0.0102669	0.0213668	-1.30372	0.177778	0.36707	-1.16912	0.266529	0.548435	-0.975066	0.485934	0.931876	-0.855059	0.62766	0.795416	-1.28936	0.170526	0.365376	-1.11615	0.330206	0.638873	-1.37865	0.135354	0.216945	-1.66314	0.0161943	0.0947504	-1.00336	0.459566	0.729592	-1.48637	0.073913	0.196236	-1.10828
KEGG_OOCYTE_MEIOSIS	1.16455	0.246063	1	-1.42403	0.0617284	0.177011	-1.28321	0.129278	0.395594	0.587715	0.98419	0.996444	-1.78033	0.00385356	0.109279	1.60488	0.0125786	0.2754	-1.84139	0.0100402	0.0411595	-1.63406	0.0206422	0.256342	-0.915048	0.616379	0.9621	-1.24227	0.170626	0.347085	-0.967271	0.474771	0.65784	-1.19713	0.234432	0.66012	-1.22908	0.20396	0.331886	-1.49367	0.05	0.157841	1.13348	0.305785	0.796522	-1.25883	0.147253	0.394287	-1.90417
KEGG_OTHER_GLYCAN_DEGRADATION	-0.816878	0.669866	0.939761	-0.681961	0.823529	0.946911	0.629828	0.875479	0.928735	-0.995494	0.456914	0.651621	0.958969	0.513566	0.627349	-0.713347	0.825532	0.86144	0.99352	0.462475	1	-1.41878	0.106776	0.321774	-1.31798	0.19084	0.567668	0.744095	0.775322	0.942476	-0.821646	0.662946	0.857203	-0.669195	0.866412	0.934578	-1.36214	0.157171	0.229724	-1.54639	0.0848485	0.131299	0.998018	0.474308	0.917316	0.626498	0.857965	0.989419	1.06778
KEGG_OXIDATIVE_PHOSPHORYLATION	-1.29719	0.236364	0.889791	-2.05596	0	0.00169639	-1.71347	0.0205993	0.126252	-1.50578	0.104762	0.231793	-1.78868	0.0173077	0.12776	-2.16542	0	0.000402506	-2.07115	0.00200803	0.00354434	-1.0419	0.436105	0.658678	-1.11731	0.361174	0.822135	-2.21772	0	0.00397351	-1.78184	0.0205011	0.0610539	-1.94715	0.004	0.0350427	-1.55412	0.109344	0.131697	-1.67902	0.0517241	0.0946162	0.564084	0.805556	0.988587	-1.7934	0.00431035	0.0783343	-0.845721
KEGG_P53_SIGNALING_PATHWAY	0.854822	0.686456	0.866477	-1.43192	0.0780399	0.178747	-1.32696	0.103448	0.368994	1.14824	0.244576	1	-0.838947	0.694332	0.859898	1.3676	0.0825893	0.365312	-1.63524	0.019802	0.0979131	0.745454	0.812816	0.963963	1.23907	0.20121	0.729874	-1.22221	0.170022	0.368669	-1.27346	0.180467	0.35911	-1.53062	0.0495413	0.366038	0.572993	0.977035	0.971834	-0.827436	0.66474	0.757901	-0.740394	0.820675	0.911841	-1.73161	0.010917	0.0826854	-1.45289
KEGG_PANCREATIC_CANCER	1.41691	0.047081	0.967869	0.92947	0.546485	0.641765	0.834321	0.701961	0.766767	0.734988	0.844794	0.988911	-0.95591	0.494071	0.776429	1.36499	0.109127	0.358533	-1.07099	0.356455	0.59338	-0.97108	0.442857	0.690114	0.765778	0.776836	0.911946	0.73889	0.872222	0.936673	-0.710356	0.863905	0.922286	-0.968966	0.489945	0.778155	0.91099	0.555556	0.696856	0.729623	0.848156	1	-0.85458	0.694387	0.844346	1.2609	0.187008	1	-1.61285
KEGG_PANTOTHENATE_AND_COA_BIOSYNTHESIS	0.822831	0.700382	0.879353	-0.962536	0.518584	0.663038	-0.864632	0.64503	0.749071	-0.929604	0.559748	0.689984	0.896459	0.576772	0.679773	-1.3636	0.109515	0.205318	-1.27468	0.153693	0.395346	1.24663	0.207447	1	0.943013	0.536741	0.880697	-1.28739	0.149485	0.34187	-1.43269	0.08	0.234125	-1.3586	0.0897887	0.527959	-1.63428	0.015873	0.110105	-1.58956	0.0421456	0.113445	-0.668965	0.921875	0.933164	-1.09294	0.327411	0.572936	-0.957252
KEGG_PARKINSONS_DISEASE	-1.40818	0.138144	0.637786	-2.07563	0	0.00190321	-1.60178	0.0471513	0.157794	-1.51551	0.094697	0.229192	-1.63812	0.075188	0.247483	-2.2957	0	0	-2.13309	0.0040404	0.0061415	-0.917775	0.537849	0.714834	-0.839702	0.654267	0.90206	-2.18422	0	0.00242097	-1.86319	0.00915332	0.0431992	-1.97539	0.0040568	0.0354882	-1.55639	0.0987903	0.139696	-1.65891	0.0519231	0.0940199	0.575704	0.830409	1	-1.90791	0	0.059438	-0.87747
KEGG_PATHOGENIC_ESCHERICHIA_COLI_INFECTION	-0.962143	0.501071	0.929553	-1.31782	0.121043	0.271039	-1.45237	0.066055	0.270125	-1.52286	0.0435685	0.239987	-1.62811	0.0185874	0.207018	1.07894	0.378846	0.524211	-1.92589	0.00383877	0.022267	-1.43389	0.0596659	0.324843	-1.16071	0.266026	0.792571	-1.18603	0.234742	0.394957	-0.934059	0.530651	0.696638	-1.80103	0.00551471	0.0802399	-1.04331	0.407407	0.506095	-1.4971	0.062963	0.158093	-0.939872	0.524336	0.81131	-1.38648	0.0723982	0.26791	-1.91008
KEGG_PATHWAYS_IN_CANCER	0.988594	0.461394	0.90347	1.25264	0.158654	0.410846	1.23502	0.167689	0.524361	1.04584	0.388785	0.991786	1.1853	0.206287	0.429958	1.56161	0.011655	0.230831	0.758954	0.897059	0.937242	-0.683668	0.977839	0.913647	1.62595	0.0525672	0.322094	1.44914	0.0324232	0.235578	0.959793	0.500963	0.949661	1.04091	0.367946	0.766766	1.43328	0.0430108	0.47517	1.07082	0.323661	1	-0.850065	0.72332	0.821991	1.1127	0.309859	1	-1.32087
KEGG_PENTOSE_AND_GLUCURONATE_INTERCONVERSIONS	1.52232	0.0680851	1	-0.885885	0.599002	0.75149	-1.38559	0.12218	0.307641	-1.2711	0.213043	0.399714	0.516464	0.991667	0.988304	-1.66129	0.0371681	0.0452512	-1.40613	0.119923	0.254134	-1.06622	0.393235	0.644184	0.929782	0.556886	0.877682	-1.18417	0.247396	0.391259	-1.05854	0.379487	0.531523	-1.39113	0.121118	0.486364	-1.55301	0.0214008	0.127989	-1.6653	0.0225989	0.0971271	-1.25959	0.217391	0.480336	-0.870108	0.598985	0.772723	1.02159
KEGG_PENTOSE_PHOSPHATE_PATHWAY	-0.890346	0.579918	0.928938	-1.74466	0.00736648	0.0479727	-1.77375	0.00189753	0.0902825	-1.5862	0.0428571	0.221093	-1.20365	0.255859	0.534561	-1.51092	0.0455408	0.108939	-1.6466	0.026	0.0986761	-1.59958	0.0334821	0.269012	-1.54755	0.0297767	0.418237	-1.475	0.0801782	0.188844	-1.07057	0.352321	0.550171	-1.23424	0.229478	0.669582	-1.6751	0.00998004	0.0942623	-1.76347	0.00773694	0.0763884	-0.57228	0.962818	0.966359	-1.64768	0.0427928	0.129614	-1.20837
KEGG_PEROXISOME	0.732679	0.84696	0.922953	-1.99682	0.00187617	0.00231298	-1.86323	0.0078125	0.165546	-0.871396	0.641667	0.755414	-0.677147	0.929688	0.988557	-2.09943	0	0.00100958	-1.16107	0.281437	0.492758	-1.08553	0.339759	0.629149	-0.789726	0.778598	0.923917	-1.75611	0.00665188	0.0762435	-1.26796	0.191388	0.358182	-1.4862	0.0666667	0.380214	-1.95459	0.00621118	0.0425671	-1.70526	0.0196078	0.0873699	0.76677	0.775934	1	0.644036	0.927835	1	1.58225
KEGG_PHENYLALANINE_METABOLISM	-0.546076	0.974	0.989001	-1.32571	0.145025	0.267384	-0.975799	0.496296	0.60651	-1.80539	0.0147368	0.127298	0.791758	0.751984	0.807036	-1.87509	0	0.010048	-1.34857	0.143701	0.327059	-0.796244	0.747323	0.816714	0.871511	0.617857	0.871735	-0.577424	0.967662	0.989881	-1.00444	0.426934	0.602918	-1.16279	0.27758	0.613806	-1.61414	0.021611	0.122023	-1.79554	0	0.0798713	-1.43719	0.0755814	0.443357	-0.856174	0.656915	0.770428	-0.570854
KEGG_PHOSPHATIDYLINOSITOL_SIGNALING_SYSTEM	0.861752	0.697266	0.886079	1.72718	0.00638298	0.363932	1.2912	0.170213	0.577832	1.30908	0.126761	1	1.62692	0.0139165	0.227959	1.56926	0.0318471	0.235324	1.98554	0	0.0441088	0.928884	0.556478	1	0.672459	0.886667	0.936727	1.83625	0	0.0994714	1.74356	0.0034965	0.394581	1.52295	0.0415755	0.457268	1.98786	0	0.0289667	1.3139	0.114416	1	0.973981	0.465209	0.880773	1.94256	0	0.0715242	1.23938
KEGG_PORPHYRIN_AND_CHLOROPHYLL_METABOLISM	1.05832	0.382609	0.978224	-1.19696	0.240527	0.390318	-1.33796	0.136538	0.373327	-1.52878	0.0452586	0.255243	-0.640664	0.929791	0.994058	-1.84452	0.00536673	0.0120366	-1.42154	0.0836735	0.239955	-1.43263	0.107527	0.313401	-0.841088	0.692671	0.935975	-1.47526	0.0441558	0.194609	-1.22395	0.193069	0.393926	-1.65238	0.0179445	0.209944	-1.69924	0.00198413	0.101707	-1.91653	0.00186916	0.099304	-0.947708	0.525773	0.805864	0.429181	1	0.990209	0.914856
KEGG_PPAR_SIGNALING_PATHWAY	0.975872	0.462025	0.888817	-0.775817	0.790507	0.852598	-0.668589	0.928832	0.933286	0.735838	0.878004	1	0.58496	0.985138	0.988577	-1.84938	0.00525394	0.0122698	0.838355	0.727273	0.999868	0.843104	0.619048	0.971572	0.665827	0.824034	0.934618	-0.482582	1	0.998585	0.793796	0.74571	0.980436	-0.755114	0.827642	0.891097	-1.05858	0.396	0.490324	-1.22693	0.24237	0.340069	0.956566	0.514344	0.857962	0.912293	0.578254	1	1.00897
KEGG_PRIMARY_BILE_ACID_BIOSYNTHESIS	1.06874	0.348739	0.997293	-0.780135	0.769616	0.869606	0.642868	0.922566	0.928362	-1.14409	0.281513	0.5158	0.845394	0.65737	0.743122	-1.78354	0.0152672	0.0215119	0.900678	0.578947	1	0.703604	0.858144	0.981383	0.938725	0.521545	0.874836	-1.02324	0.403226	0.576998	0.908074	0.59115	0.896255	-0.903493	0.573129	0.832092	-1.00834	0.499037	0.538354	-1.50695	0.0587121	0.153351	-0.643205	0.933333	0.937359	0.938347	0.552212	1	0.740168
KEGG_PRIMARY_IMMUNODEFICIENCY	-0.637417	0.778443	0.997973	1.2681	0.252822	0.439812	1.0206	0.435318	0.580831	-1.00606	0.46169	0.649004	1.71265	0.0392157	0.242074	0.77871	0.673774	0.820025	0.801657	0.654886	0.926779	1.4497	0.177264	1	0.841142	0.602294	0.901298	-1.14662	0.357968	0.426654	1.43237	0.142315	0.700091	-1.16633	0.351885	0.617174	1.01125	0.433538	0.618471	-1.08206	0.424474	0.487925	-1.57932	0.0740741	0.259532	0.822175	0.646035	1	-0.933275
KEGG_PRION_DISEASES	-0.96597	0.5	0.973623	0.938515	0.521429	0.645241	0.804047	0.719665	0.798033	-1.15544	0.245652	0.522644	0.894962	0.590818	0.667617	-1.38711	0.111732	0.186907	-1.0454	0.375494	0.632698	-0.96526	0.504739	0.691901	-1.24475	0.20678	0.659131	-0.841736	0.706173	0.810954	0.47809	0.996622	1	-1.11356	0.31162	0.63344	-0.812287	0.726755	0.757225	-1.56659	0.0339623	0.118199	-0.917673	0.578059	0.812515	-0.720823	0.892388	0.937156	-1.78362
KEGG_PROGESTERONE_MEDIATED_OOCYTE_MATURATION	-0.962402	0.516598	0.95554	1.02302	0.436123	0.565733	1.37027	0.0718686	0.749653	0.985715	0.46332	0.962034	-1.08464	0.314961	0.632324	1.65464	0.00803213	0.431781	-1.28287	0.147727	0.39064	-1.13224	0.268542	0.574429	-0.910683	0.612782	0.948516	-0.886134	0.640625	0.775248	1.14674	0.254973	0.797221	-0.881876	0.620952	0.813637	0.819896	0.723014	0.773533	-0.978679	0.482633	0.592064	1.19006	0.212982	0.734904	1.00086	0.455882	0.999773	-1.45808
KEGG_PROPANOATE_METABOLISM	1.1704	0.280665	1	-1.66287	0.0366089	0.0623725	-1.47559	0.0894309	0.27135	-0.424056	0.996	0.994657	-0.818123	0.709812	0.865681	-1.91486	0.00182815	0.00876545	-0.881376	0.568228	0.791951	-1.61854	0.0305011	0.258053	-0.853974	0.653521	0.969484	-1.06675	0.36044	0.513354	-1.39124	0.145125	0.259994	-0.687632	0.814961	0.92202	-1.52408	0.0987654	0.143009	-1.24765	0.295082	0.333311	-0.821241	0.636905	0.846885	1.08499	0.36136	1	0.952721
KEGG_PROSTATE_CANCER	0.878416	0.702495	0.883289	1.23907	0.168142	0.422463	1.09384	0.343313	0.552734	1.365	0.0635838	1	1.43007	0.0678295	0.267458	1.19318	0.2049	0.436037	-0.61892	0.98004	0.987164	-0.694996	0.948187	0.911198	1.0827	0.343958	0.807653	1.43536	0.0293578	0.242644	-0.616501	0.957983	0.946043	1.02826	0.40678	0.744734	1.23532	0.189899	0.464165	1.06002	0.38022	1	0.928116	0.544148	0.905135	1.10982	0.332724	1	-1.03874
KEGG_PROTEASOME	-0.984486	0.460765	0.979603	-1.90925	0	0.0078012	-1.67057	0.0268199	0.136675	-1.74315	0.0156556	0.162127	-2.00532	0	0.0379844	-1.90407	0.00604839	0.00870058	-2.05445	0	0.00394731	-1.78424	0.00616016	0.34942	-1.5956	0.0577889	0.355374	-2.15709	0	0.00283409	-2.05654	0	0.015051	-1.93817	0.0019685	0.0299515	-1.83816	0.00585938	0.0712877	-1.90057	0.00381679	0.0768393	-1.20759	0.288344	0.522674	-1.80887	0.0141414	0.0823839	-2.19687
KEGG_PROTEIN_EXPORT	0.726446	0.784355	0.921708	-1.9069	0.00197239	0.0072683	-1.69241	0.0292969	0.136234	-0.970254	0.490347	0.657086	-1.79865	0.0116959	0.229591	-1.71331	0.0233918	0.0348579	-2.02101	0	0.00659491	-1.65957	0.0452756	0.241437	-1.41886	0.117073	0.421365	-2.05858	0	0.00706069	-1.95445	0	0.0229756	-1.82739	0	0.0676175	-1.95223	0	0.0303967	-1.73546	0.0242915	0.0849977	1.63668	0.0305499	0.4905	-1.58814	0.043573	0.144004	-1.57204
KEGG_PROXIMAL_TUBULE_BICARBONATE_RECLAMATION	0.801514	0.76699	0.87932	-0.991093	0.469722	0.635652	-0.795446	0.728682	0.856557	-1.18295	0.221973	0.511032	0.584752	0.951782	0.979162	-1.66498	0.0153846	0.0449022	-1.17074	0.248509	0.484978	-1.31633	0.136364	0.41958	-0.897399	0.614085	0.935727	-0.609768	0.956757	1	-0.821124	0.682796	0.845195	-0.590369	0.957143	0.961539	-1.26305	0.218	0.302098	-0.951217	0.521661	0.623199	-1.08164	0.378049	0.653593	-1.07712	0.38806	0.587532	-0.725494
KEGG_PURINE_METABOLISM	-1.44996	0.0276134	0.650862	-1.43038	0.0648649	0.175728	-1.1867	0.208333	0.472021	-1.12515	0.268245	0.532163	-1.31993	0.117764	0.41056	-0.991644	0.449057	0.558375	-1.66765	0.00618557	0.0963163	-1.48168	0.0141643	0.274079	-1.03536	0.364444	0.847586	-1.71561	0.00726392	0.0867731	-1.4516	0.0544041	0.228675	-1.49451	0.0324324	0.381242	-1.40178	0.0634921	0.206742	-1.6907	0.00375235	0.0944877	-1.0141	0.438492	0.717951	-1.42509	0.0416667	0.263452	-1.55311
KEGG_PYRIMIDINE_METABOLISM	-1.57246	0.0235756	0.369712	-1.73966	0.0136719	0.0445103	-1.3208	0.162835	0.368569	-1.37835	0.128353	0.350273	-1.66196	0.016632	0.243614	-0.915412	0.56338	0.623707	-2.08314	0	0.00386192	-1.31302	0.137592	0.41328	-1.0495	0.397878	0.865836	-1.82347	0.00647948	0.0629365	-1.99027	0.0021645	0.0228166	-1.57927	0.0384615	0.308904	-1.76582	0.00198413	0.081757	-1.81469	0.00190114	0.119567	1.04843	0.395393	0.918667	-1.68122	0.00819672	0.108725	-1.83342
KEGG_PYRUVATE_METABOLISM	-0.944919	0.512428	0.951283	-1.7406	0.0116959	0.0470917	-1.39037	0.127953	0.321838	-0.978971	0.480237	0.657414	-0.999922	0.43662	0.701725	-2.06878	0	0.00176784	-1.25511	0.205451	0.409281	-1.75258	0.00902935	0.229332	-1.49455	0.0323529	0.318572	-1.74957	0.00660793	0.0741615	-1.23051	0.187783	0.394002	-1.18616	0.243665	0.627111	-1.6826	0.0365112	0.101332	-1.52581	0.0890688	0.14244	-1.02526	0.412214	0.716561	-1.56403	0.0377359	0.15152	-0.856658
KEGG_REGULATION_OF_ACTIN_CYTOSKELETON	1.09012	0.292135	0.978306	1.13633	0.313333	0.499558	1.02697	0.420202	0.588813	-0.995515	0.451404	0.660636	1.14856	0.275053	0.458661	1.34669	0.10245	0.332735	-0.9307	0.547244	0.738209	-0.933601	0.540682	0.723937	1.18006	0.240876	0.767195	1.17441	0.211191	0.447637	0.860456	0.626354	0.89283	0.752515	0.799107	0.922923	1.11357	0.302772	0.528928	-0.69548	0.912886	0.895595	-0.966463	0.50308	0.787579	-0.957346	0.502551	0.77007	-1.6506
KEGG_REGULATION_OF_AUTOPHAGY	0.823324	0.703549	0.88876	0.886515	0.627368	0.668821	0.873171	0.636905	0.739766	1.19115	0.241966	1	-1.11227	0.325153	0.61209	-1.71048	0.0153509	0.0344527	-1.00936	0.439271	0.662958	-0.873559	0.638298	0.731743	0.733243	0.747088	0.89761	-1.25532	0.208812	0.349556	0.642423	0.942966	1	-0.719023	0.897703	0.915686	-0.83715	0.698	0.727239	0.889682	0.604167	1	1.14837	0.293869	0.82179	-1.24808	0.174281	0.399981	-0.662118
KEGG_RENAL_CELL_CARCINOMA	1.0118	0.465291	0.926799	1.25767	0.202929	0.423749	0.87824	0.642293	0.741238	0.953392	0.505769	0.887926	-0.950619	0.512621	0.752766	1.31558	0.15272	0.35099	-1.24273	0.188755	0.413322	-1.03319	0.386308	0.652545	-1.16254	0.218391	0.824751	1.23968	0.18231	0.401967	0.757823	0.777551	0.936669	0.746472	0.761224	0.91466	0.799914	0.72766	0.794375	-0.613012	0.925789	0.932901	-0.950285	0.511156	0.811949	1.06068	0.384045	1	-1.53709
KEGG_RENIN_ANGIOTENSIN_SYSTEM	0.577828	0.964657	0.969247	-0.746383	0.783694	0.885142	-0.635839	0.921201	0.931707	-1.19178	0.236443	0.514974	1.21164	0.24902	0.402973	-1.01616	0.444257	0.530723	-0.416511	1	1	-1.01568	0.437238	0.643201	-0.667439	0.850785	0.960018	1.07573	0.371019	0.55851	0.707374	0.854133	0.962569	-0.578204	0.961609	0.960713	-1.49217	0.0606654	0.157563	-1.37466	0.127778	0.252507	-0.683295	0.904082	0.927792	0.751284	0.746711	1	-1.36011
KEGG_RETINOL_METABOLISM	1.3714	0.0862069	0.997471	-0.780385	0.725552	0.88148	-1.05745	0.372694	0.561778	-1.02477	0.41886	0.649742	-0.481914	0.994012	0.986141	-2.03938	0.00344234	0.00244491	-0.710191	0.847059	0.974843	-1.05468	0.429719	0.642824	1.266	0.251553	0.730286	-0.690254	0.924399	0.940945	0.488725	0.98949	1	-0.775808	0.770393	0.913803	-1.2191	0.15547	0.339537	-1.6082	0.00844595	0.104568	0.545923	0.998047	0.982297	0.901255	0.616	1	1.43274
KEGG_RIBOSOME	-1.74688	0.0189076	0.202231	-1.63016	0.0554493	0.0731677	-0.550107	0.830677	0.965499	-1.45513	0.142857	0.273042	-1.52907	0.1002	0.232986	-1.39901	0.192308	0.179107	-1.61565	0.0530973	0.107143	0.93375	0.595876	1	1.47034	0.173729	0.501324	-1.69919	0.0243902	0.0846894	-1.7169	0.0244989	0.0758645	-1.33251	0.233663	0.500686	-1.50659	0.103718	0.154524	-1.71637	0.0265306	0.0836045	0.974337	0.549407	0.903642	-1.5036	0.134298	0.185031	-0.352478
KEGG_RIG_I_LIKE_RECEPTOR_SIGNALING_PATHWAY	0.96803	0.48728	0.863002	0.938266	0.50503	0.636687	0.884398	0.601179	0.741687	-0.947971	0.524462	0.681315	-1.05337	0.376518	0.645917	1.00102	0.453358	0.60194	-0.773558	0.816956	0.942839	0.792136	0.752961	0.981675	0.614461	0.910979	0.969005	-0.991832	0.459203	0.620081	1.12114	0.308642	0.777478	0.681746	0.902954	0.918942	1.07992	0.347913	0.553183	0.888575	0.605634	1	-1.83476	0.00811359	0.20196	0.656342	0.897275	1	-1.06346
KEGG_RNA_DEGRADATION	-1.28709	0.150826	0.851347	-1.58907	0.034413	0.0923587	-1.08962	0.349515	0.52604	-0.708248	0.812877	0.950442	-1.05749	0.388535	0.654388	1.10231	0.364542	0.496342	-1.65985	0.0246914	0.0937089	-1.21948	0.227171	0.486371	0.871608	0.610455	0.883855	-1.67804	0.0314465	0.0950576	-1.48325	0.0740741	0.216132	-1.19083	0.262195	0.629924	-1.48328	0.0582329	0.152521	-1.23443	0.201597	0.340046	1.50564	0.0496894	0.693353	-1.6408	0.0331263	0.118697	-1.19831
KEGG_RNA_POLYMERASE	-1.81565	0.00392157	0.160033	-1.7253	0.015625	0.0443763	-1.26262	0.24466	0.397685	-1.48689	0.0916335	0.249444	-1.79495	0.0102459	0.160265	-1.07962	0.384314	0.469702	-1.77946	0.0140845	0.0524413	0.869264	0.639432	1	-0.930963	0.520362	0.998609	-1.60688	0.0512821	0.123419	-1.47321	0.0833333	0.21056	-1.37049	0.141434	0.517563	-1.58202	0.0342205	0.139466	-1.75052	0.00788955	0.0804357	0.985363	0.480962	0.900728	-1.53135	0.0531697	0.170209	-1.27616
KEGG_SELENOAMINO_ACID_METABOLISM	1.00275	0.449064	0.915902	-1.47535	0.0697674	0.154942	-1.45253	0.0740072	0.281577	-0.83983	0.709474	0.77883	1.06836	0.376648	0.539067	-1.22623	0.201172	0.32701	-1.10377	0.318359	0.550769	-1.2297	0.194064	0.491983	0.684506	0.882184	0.93146	-0.828187	0.688196	0.816328	-1.30299	0.17484	0.35527	-0.765485	0.820312	0.90198	-1.11179	0.330645	0.426588	-0.959807	0.502041	0.615428	-0.929522	0.541016	0.79866	-1.64682	0.0255864	0.121115	1.37078
KEGG_SMALL_CELL_LUNG_CANCER	-0.877415	0.64	0.880525	1.03951	0.384444	0.556754	1.03986	0.416	0.576625	1.1269	0.308738	1	0.908462	0.606238	0.667481	1.70397	0.0021322	0.497489	0.81045	0.726141	0.961796	-0.875293	0.659033	0.737633	1.03818	0.377305	0.805513	1.51875	0.0297398	0.193252	0.956234	0.480652	0.939144	1.15464	0.297826	0.763811	1.42838	0.0831556	0.455257	0.702408	0.862955	0.993295	-0.733144	0.856863	0.912209	1.48763	0.0582707	0.858471	-1.45992
KEGG_SNARE_INTERACTIONS_IN_VESICULAR_TRANSPORT	1.11689	0.272727	1	-0.671439	0.919173	0.946666	-0.877641	0.636905	0.736021	-1.77486	0.00823045	0.14159	-1.60207	0.0303605	0.222787	-1.22149	0.2	0.327114	-1.14526	0.240816	0.502899	-1.10412	0.318605	0.603492	-0.853432	0.695015	0.950075	-1.58137	0.0322581	0.133675	-1.06801	0.327314	0.544303	-1.32679	0.0961924	0.498439	-1.16986	0.227006	0.376174	-1.26498	0.177515	0.326376	-1.43694	0.0570825	0.420622	-0.651436	0.931624	0.99597	-1.39864
KEGG_SPHINGOLIPID_METABOLISM	0.961298	0.490946	0.838157	-0.975304	0.509259	0.651624	-1.32779	0.132383	0.379263	-1.36227	0.12095	0.325171	0.609036	0.957576	0.992211	0.854531	0.681604	0.779861	-1.01114	0.434077	0.669189	-1.47423	0.0770975	0.272894	-1.41061	0.0911765	0.408801	-0.609016	0.974943	0.992616	-1.0254	0.410377	0.576819	-0.523868	0.994536	0.978469	-1.57668	0.0413386	0.138543	-1.03358	0.420744	0.543337	1.00004	0.421907	0.938924	1.32081	0.171123	1	-1.34221
KEGG_SPLICEOSOME	-1.87251	0.0100604	0.183218	-1.66817	0.0341365	0.0621531	-1.11035	0.337838	0.520542	-0.947202	0.514286	0.674537	-1.60059	0.0570825	0.204752	1.15191	0.340866	0.455015	-1.58155	0.0429185	0.124086	-0.902988	0.556522	0.714075	1.30683	0.178037	0.697615	-1.44275	0.120172	0.21705	-1.75021	0.0363636	0.0620937	-1.17421	0.314516	0.62543	-1.02363	0.426415	0.522061	-1.32604	0.180915	0.293809	1.26559	0.234086	0.744326	-1.81068	0.00831601	0.101518	-1.34983
KEGG_STARCH_AND_SUCROSE_METABOLISM	1.46213	0.060241	1	-0.638444	0.916667	0.958645	-0.762441	0.792969	0.842946	-1.25313	0.199557	0.421693	0.68181	0.92668	0.935641	-1.43868	0.0987654	0.150656	-0.972178	0.470238	0.696892	-1.15848	0.292906	0.545616	0.621565	0.925831	0.972356	0.650818	0.946202	0.989394	-0.797555	0.752212	0.847429	-1.05833	0.38797	0.695359	-1.21391	0.228137	0.340623	-1.28663	0.137391	0.313217	-1.25689	0.172485	0.473082	-1.28781	0.134454	0.372216	-0.633924
KEGG_STEROID_BIOSYNTHESIS	-0.616223	0.903042	0.983908	-1.78	0.00196464	0.0342352	-1.78712	0.00401606	0.0928874	-1.4102	0.137525	0.33267	-1.39047	0.12549	0.358606	-0.859227	0.625	0.689634	-1.08544	0.373717	0.576176	-1.43298	0.0877193	0.346122	-1.33833	0.167715	0.368073	-1.16032	0.298283	0.414081	-1.36154	0.157428	0.281163	-1.11229	0.341959	0.625514	-1.30093	0.185111	0.273661	-1.24905	0.210019	0.336372	0.653606	0.842105	1	-0.935847	0.559574	0.709489	-1.74863
KEGG_STEROID_HORMONE_BIOSYNTHESIS	1.12268	0.308333	1	-0.609657	0.954142	0.960211	-0.772731	0.77551	0.871458	-1.17366	0.277419	0.49802	0.520961	0.989562	0.996423	-1.91171	0.00171821	0.00873066	-0.92957	0.540323	0.730585	-0.607144	0.892857	0.950568	1.45115	0.132638	0.49521	-0.773729	0.863636	0.882711	-0.665762	0.927536	0.926013	-0.90682	0.572065	0.847466	-1.17712	0.241715	0.377617	-1.5742	0.0277778	0.118487	-1.2821	0.118609	0.488441	0.670624	0.858333	0.997763	1.05051
KEGG_SYSTEMIC_LUPUS_ERYTHEMATOSUS	1.23242	0.292585	1	1.12928	0.379464	0.500889	1.51047	0.117043	1	-1.84235	0.015873	0.226576	1.60449	0.0844794	0.212656	-1.49345	0.104854	0.11599	-0.724332	0.729249	0.97714	1.3172	0.253333	1	-0.477973	0.952174	0.985046	-1.58073	0.088993	0.128907	0.338855	0.994141	0.998982	-1.50366	0.112963	0.40719	-0.463997	0.966728	1	-1.63215	0.0738636	0.102854	-1.345	0.161359	0.483503	-0.575932	0.862233	1	-1.63816
KEGG_T_CELL_RECEPTOR_SIGNALING_PATHWAY	0.884802	0.535373	0.893355	1.45292	0.100877	0.5834	1.20045	0.262525	0.548622	-0.742599	0.785124	0.911853	1.72984	0.0119048	0.249376	1.46674	0.0945674	0.302267	0.817768	0.661765	0.984255	0.733245	0.719723	0.953669	-0.549824	0.997101	1	0.877594	0.592179	0.761661	1.36407	0.159046	0.601636	-0.661743	0.842301	0.933728	1.26738	0.224622	0.460028	-0.576578	0.939623	0.942912	-1.18894	0.28827	0.537561	1.07016	0.395669	1	-1.07865
KEGG_TASTE_TRANSDUCTION	-1.4193	0.0831683	0.679251	1.64306	0.0160183	0.433661	1.59292	0.0188285	1	1.12355	0.284333	1	1.27751	0.160985	0.368028	1.63104	0.0146699	0.362185	1.82931	0.0038835	0.149054	1.63751	0.0185185	1	1.54262	0.0754717	0.434457	1.5217	0.0445205	0.201173	1.95801	0	0.0565858	1.90735	0.00425532	0.126041	2.03387	0	0.03556	1.81228	0.00668151	0.331961	1.01461	0.436	0.955121	0.938314	0.54265	1	1.73124
KEGG_TERPENOID_BACKBONE_BIOSYNTHESIS	0.748842	0.757396	0.909337	-1.67871	0.0192308	0.0597489	-1.74119	0.0179641	0.107121	-1.36847	0.136452	0.334223	-1.38564	0.1537	0.349613	-1.28521	0.201942	0.264259	-1.42311	0.0993521	0.244549	-1.58132	0.0393375	0.236571	-1.112	0.365297	0.80543	-1.5225	0.067086	0.161098	-1.41178	0.144828	0.251437	-1.19395	0.288499	0.651752	-1.49059	0.0789474	0.15454	-1.62758	0.0373281	0.103033	-0.626527	0.884393	0.941879	-1.14059	0.327122	0.526855	-0.985982
KEGG_TGF_BETA_SIGNALING_PATHWAY	1.35304	0.115163	0.996158	1.12014	0.295195	0.506371	1.12617	0.313131	0.561761	1.06457	0.384058	1	1.55283	0.0196078	0.220886	1.3646	0.107759	0.347802	-0.597928	0.984466	0.982174	0.955479	0.52605	1	1.9248	0.0332326	0.0735842	1.21498	0.210351	0.401841	0.880461	0.59203	0.880237	1.08662	0.340611	0.688162	1.20789	0.228033	0.488688	1.27489	0.187225	1	0.67289	0.945455	1	0.685296	0.832734	1	-0.896636
KEGG_THYROID_CANCER	-0.728938	0.907216	0.991011	-0.882449	0.631193	0.746609	-1.13778	0.253465	0.494032	0.828916	0.711111	0.961432	-0.841852	0.746615	0.870141	1.54052	0.0327198	0.233025	-1.01706	0.438224	0.66783	-1.55198	0.019802	0.24579	0.881852	0.604412	0.889762	1.04574	0.40388	0.579498	-1.06597	0.366397	0.537988	-0.631217	0.945591	0.955104	1.21565	0.211618	0.486194	-0.848284	0.648438	0.738465	-0.884307	0.620202	0.817251	0.817377	0.702847	1	-1.34895
KEGG_TIGHT_JUNCTION	-0.800286	0.847059	0.937463	0.880517	0.660241	0.66194	0.790297	0.856287	0.799456	-0.88323	0.677273	0.758578	0.983381	0.467611	0.631257	0.797587	0.851581	0.811087	0.882691	0.659138	1	0.899215	0.620313	1	1.23878	0.16792	0.708494	1.21936	0.14845	0.40503	0.802874	0.792359	0.977357	0.708715	0.923261	0.935167	1.24642	0.14862	0.470328	0.896325	0.669643	1	-0.895881	0.670782	0.825042	-1.06355	0.365432	0.586149	-0.955791
KEGG_TOLL_LIKE_RECEPTOR_SIGNALING_PATHWAY	1.04415	0.372093	0.909449	1.22963	0.217949	0.408391	1.11091	0.343254	0.567144	-1.02192	0.421488	0.636361	1.25706	0.192	0.391771	1.02685	0.411546	0.570512	-0.979387	0.445946	0.702222	1.28127	0.180602	1	-1.32134	0.132653	0.596628	-0.87999	0.594321	0.767063	0.966161	0.459459	0.953276	-0.934729	0.548872	0.804982	0.861917	0.619919	0.769007	-0.65998	0.897143	0.913669	-1.53875	0.0557851	0.29373	0.878683	0.553498	1	-1.37137
KEGG_TRYPTOPHAN_METABOLISM	0.993048	0.451477	0.908367	-1.22222	0.206557	0.36942	-1.04879	0.374302	0.557643	0.604746	0.982353	1	0.96492	0.546939	0.624683	-2.11786	0	0.00054318	-0.891417	0.591919	0.783703	0.927	0.538869	1	1.26391	0.191218	0.711415	-0.746347	0.8125	0.905063	0.771604	0.78115	0.965449	-0.865083	0.65324	0.806601	-1.58589	0.0601202	0.142271	-1.72687	0.0228216	0.0811801	-0.908716	0.557114	0.820827	0.863269	0.635417	0.990806	-0.657493
KEGG_TYPE_I_DIABETES_MELLITUS	1.18752	0.318982	1	0.809365	0.659389	0.738578	1.19803	0.312757	0.53917	-1.58934	0.0929293	0.229957	1.51255	0.106299	0.227315	-1.02891	0.429672	0.519645	-0.672511	0.791103	0.957492	1.13261	0.36673	1	0.44647	0.861868	0.993069	-1.77385	0.016129	0.0711998	0.729592	0.74856	0.968683	-1.35858	0.198261	0.509144	-0.418807	0.957529	1	-1.37171	0.17603	0.251743	-1.83963	0	0.383694	-0.555513	0.843478	1	-1.60378
KEGG_TYPE_II_DIABETES_MELLITUS	-0.646861	0.971098	1	1.53088	0.039801	0.574263	1.13223	0.279835	0.574613	1.12014	0.287879	1	1.49876	0.03	0.235632	1.05341	0.360775	0.546748	1.60213	0.0209205	0.353656	-0.831113	0.705742	0.770112	1.19708	0.277027	0.769868	1.4874	0.0337838	0.199462	1.70296	0.00330033	0.38489	0.770738	0.832151	0.951605	1.00964	0.448421	0.611081	0.723282	0.893424	1	-0.810321	0.822	0.836847	1.15531	0.248322	1	1.19367
KEGG_TYROSINE_METABOLISM	0.877928	0.667343	0.872532	-1.18223	0.239482	0.396923	-1.03453	0.395522	0.563967	-1.12517	0.292906	0.541319	1.05246	0.373777	0.54896	-1.86589	0.00508475	0.0104678	-0.828033	0.717647	0.875308	-1.36201	0.136752	0.354292	1.13848	0.289176	0.807717	-0.592829	0.982709	0.991763	-0.824226	0.75731	0.865678	-0.956474	0.508503	0.772208	-1.1769	0.261811	0.3719	-1.15752	0.257089	0.404687	-0.8396	0.7182	0.822088	0.580334	0.964516	0.984096	1.03905
KEGG_UBIQUITIN_MEDIATED_PROTEOLYSIS	1.20151	0.194286	1	-1.19373	0.185484	0.387397	-1.10796	0.303922	0.515038	0.787239	0.740672	0.96842	-1.20014	0.180583	0.523601	1.6287	0.00956023	0.320545	-1.81773	0.00196464	0.0456308	-1.36566	0.0753769	0.360436	0.876979	0.657609	0.886259	-1.2018	0.16	0.378173	-1.09595	0.335366	0.528145	-1.03973	0.39666	0.701752	-1.11219	0.323711	0.432402	-0.850446	0.664751	0.741748	1.54835	0.0327198	0.665097	-0.875063	0.663424	0.776372	-1.20495
KEGG_VALINE_LEUCINE_AND_ISOLEUCINE_DEGRADATION	1.10007	0.31134	1	-1.64879	0.0435644	0.0653045	-1.57689	0.0625	0.176481	0.785149	0.697087	0.954538	0.770221	0.757282	0.824239	-1.99179	0.0018315	0.00473528	-0.938443	0.502041	0.73397	-1.20433	0.251073	0.504178	0.784098	0.720544	0.904998	-1.08712	0.378855	0.501258	-1.27846	0.211268	0.361603	-1.40597	0.144578	0.470665	-1.80382	0.0204082	0.0741112	-1.298	0.282474	0.308989	0.573582	0.906582	0.99847	1.04246	0.389098	1	1.56105
KEGG_VASCULAR_SMOOTH_MUSCLE_CONTRACTION	0.860273	0.711423	0.87761	1.4198	0.0962441	0.522187	1.45078	0.0707269	0.811662	0.81169	0.766355	0.976927	1.60079	0.0226337	0.192278	0.943012	0.541573	0.657926	1.59369	0.0290456	0.320519	1.05109	0.369565	1	0.99352	0.396806	0.838919	1.26102	0.155556	0.37551	1.57644	0.0156986	0.634615	1.15702	0.272124	0.837729	1.41315	0.0814196	0.435516	0.665728	0.939467	0.957139	1.05472	0.377823	0.968606	0.792312	0.715461	1	-0.827863
KEGG_VASOPRESSIN_REGULATED_WATER_REABSORPTION	1.02849	0.402923	0.896834	0.994105	0.45815	0.597489	0.56633	0.978557	0.959446	-1.02198	0.392034	0.645626	0.987483	0.448852	0.63207	-0.734278	0.84755	0.843782	0.847848	0.734406	1	0.678633	0.913265	0.985897	-0.875702	0.730303	0.941866	1.04449	0.393382	0.570612	0.773548	0.785714	0.975265	0.938651	0.533469	0.804173	0.838897	0.732632	0.754621	-0.883308	0.617834	0.7159	-1.33737	0.106931	0.464734	0.910764	0.598095	1	-0.855391
KEGG_VEGF_SIGNALING_PATHWAY	1.08198	0.334646	0.978637	1.27572	0.108796	0.450368	1.00158	0.447917	0.5947	0.988823	0.467961	0.984005	1.13403	0.251559	0.460913	1.17896	0.189247	0.439397	1.24458	0.154008	0.804312	0.695714	0.932566	0.977651	0.575816	0.971583	0.982029	1.2264	0.163375	0.403049	1.37475	0.0569395	0.684791	-0.826142	0.753176	0.848426	1.368	0.0780591	0.423607	0.865333	0.705742	0.981149	-0.935062	0.566532	0.798634	1.09564	0.333904	1	1.11223
KEGG_VIBRIO_CHOLERAE_INFECTION	-0.891706	0.586139	0.969671	-1.24862	0.164122	0.348794	-1.51566	0.0426716	0.223008	-1.08945	0.329167	0.571028	-1.04431	0.390892	0.647236	-1.21359	0.219601	0.331784	-1.17524	0.251485	0.486306	-1.38678	0.129464	0.348792	-1.80522	0.0285714	0.0828329	-1.26798	0.150358	0.339312	-0.948195	0.537838	0.681328	-1.66514	0.0155642	0.210938	-0.944244	0.486166	0.615572	-1.37916	0.131059	0.251988	1.23741	0.196429	0.669678	-1.18789	0.194064	0.460244	-1.03153
KEGG_VIRAL_MYOCARDITIS	0.850298	0.578947	0.854644	0.858919	0.602273	0.67981	1.08797	0.372188	0.552216	-1.35851	0.149789	0.322159	1.41344	0.134653	0.251787	-0.790072	0.678363	0.784571	-0.496006	0.968379	1	1.51329	0.121996	1	0.70681	0.687395	0.913656	-1.26982	0.21513	0.344161	0.544938	0.928713	1	-1.09325	0.384071	0.64388	0.917802	0.519916	0.706497	-1.12828	0.331492	0.435172	-1.36251	0.175214	0.462582	-0.447322	0.99284	1	-1.64281
KEGG_WNT_SIGNALING_PATHWAY	0.949948	0.552294	0.825134	1.10912	0.285714	0.506274	1.09483	0.326316	0.562038	1.11509	0.29009	1	1.23287	0.155279	0.41424	1.38557	0.0521327	0.351112	0.834668	0.777311	0.987434	-0.562071	1	0.967538	1.84519	0.0272109	0.118233	1.54625	0.0224913	0.225531	1.01959	0.404887	0.964539	1.20369	0.198676	0.844363	1.39554	0.0789474	0.427343	1.09924	0.288889	1	0.87314	0.669371	0.994701	1.05066	0.384752	1	-1.0662
[truncated: 2 more columns]
