# Supplementary material for: Analysis of the nischarin expression across human tumor types reveals its context-dependent role and a potential as a target for drug repurposing in oncology
Source: PLoS One. 2024 May 23;19(5):e0299685. doi: 10.1371/journal.pone.0299685 (PMC11115306; doi:10.1371/journal.pone.0299685)
Supplement: S4 Table — (XLSX) [file pone.0299685.s012.xlsx]

## Sheet: S4 Table
Table S4. Gene set enrichment results for GBM, SKCM and THCA primary melanoma samples divided by patients' sex - Hallmark
NAME	GBM - females			GBM - males			SKCM - females			SKCM - males			THCA - females			THCA - males
	NES	NOM p-val	FDR q-val	NES	NOM p-val	FDR q-val	NES	NOM p-val	FDR q-val	NES	NOM p-val	FDR q-val	NES	NOM p-val	FDR q-val	NES	NOM p-val	FDR q-val
HALLMARK_ADIPOGENESIS	-1.58095	0.0452675	0.164292	-1.78564	0	0.0673443	-1.62017	0.0258621	0.256215	-1.80814	0	0.0575092	-1.65115	0.0388007	0.142724	-1.43214	0.113248	0.250534
HALLMARK_ALLOGRAFT_REJECTION	-1.49001	0.123348	0.211847	-1.06392	0.413302	0.702444	0.822679	0.597302	1	1.40013	0.180488	0.594054	-1.70131	0.0600775	0.113313	-1.61296	0.0748988	0.25811
HALLMARK_ANDROGEN_RESPONSE	-1.03302	0.418455	0.47526	-0.867521	0.642534	0.87534	-1.0704	0.356137	0.630152	-0.997565	0.466003	0.667976	-1.51023	0.0632184	0.197754	-1.71286	0.0176471	0.155566
HALLMARK_ANGIOGENESIS	-0.581563	0.946581	0.935948	0.466939	0.993255	0.98334	0.615833	0.904762	1	0.786711	0.747549	0.936348	-0.902224	0.570144	0.629479	-0.846084	0.639175	0.739764
HALLMARK_APICAL_JUNCTION	1.23704	0.178641	0.390213	1.28779	0.154386	0.350219	-1.30689	0.111111	0.378051	-0.675281	0.910686	0.948399	-0.656524	0.935922	0.898972	0.822658	0.717435	1
HALLMARK_APICAL_SURFACE	0.864644	0.673004	0.79895	1.07889	0.339806	0.558775	0.556348	0.990512	1	-0.897649	0.636215	0.72396	-0.937555	0.532646	0.588977	0.917509	0.566474	1
HALLMARK_APOPTOSIS	-1.42738	0.0984683	0.249397	-1.06293	0.350365	0.667657	-1.13262	0.239496	0.53968	-0.952639	0.53125	0.728989	-1.34854	0.136882	0.234446	-1.52341	0.0598802	0.239424
HALLMARK_BILE_ACID_METABOLISM	-1.17807	0.248936	0.375822	-0.978122	0.480603	0.8179	-0.939437	0.538622	0.73983	0.774151	0.863248	0.873699	-0.981949	0.457516	0.535509	-0.877004	0.667373	0.703916
HALLMARK_CHOLESTEROL_HOMEOSTASIS	-1.20435	0.19214	0.375782	-0.97025	0.491228	0.795856	-1.79604	0.0021645	0.151052	-1.46889	0.0439739	0.201032	-1.49506	0.034965	0.169072	-1.24525	0.146939	0.296013
HALLMARK_COAGULATION	-1.32229	0.131183	0.29182	-0.676186	0.87715	0.953962	-0.803214	0.759062	0.826598	-0.794279	0.70915	0.856728	-0.84826	0.687609	0.678229	-1.14655	0.252505	0.381755
HALLMARK_COMPLEMENT	-1.39178	0.142251	0.271808	-0.895481	0.545024	0.847007	-0.670206	0.92043	0.906262	0.987566	0.468586	0.686932	-1.39508	0.140255	0.215089	-1.5103	0.077551	0.21047
HALLMARK_DNA_REPAIR	-1.82194	0.00808081	0.0653959	-1.84927	0.00205761	0.0468339	-1.30487	0.170782	0.356039	-1.67207	0.0307692	0.0787501	-1.30442	0.166987	0.231414	-1.31513	0.175542	0.238441
HALLMARK_E2F_TARGETS	-0.765494	0.696607	0.817747	-1.13447	0.393375	0.598565	-1.04693	0.443548	0.616066	-1.14655	0.37051	0.499561	-1.41461	0.137577	0.205317	-1.31865	0.217659	0.244051
HALLMARK_EPITHELIAL_MESENCHYMAL_TRANSITION	-0.700469	0.740977	0.865452	-0.47984	0.961259	0.977107	-0.675738	0.856549	0.926476	0.803689	0.679293	1	-1.19688	0.302682	0.307188	-1.11913	0.369388	0.39295
HALLMARK_ESTROGEN_RESPONSE_EARLY	0.81993	0.722326	0.720696	1.1866	0.212318	0.444051	-0.734882	0.814346	0.910951	-1.28667	0.17103	0.404182	-1.00303	0.437383	0.520843	-1.04576	0.377953	0.455459
HALLMARK_ESTROGEN_RESPONSE_LATE	-1.05759	0.341518	0.456579	0.651339	0.983155	0.953667	-1.0339	0.406186	0.611393	-1.35444	0.130579	0.341796	-1.48798	0.0445633	0.164395	-1.49696	0.031746	0.207991
HALLMARK_FATTY_ACID_METABOLISM	-1.82748	0	0.0930621	-1.66405	0.0128205	0.122599	-1.61505	0.0104822	0.209614	-1.20838	0.198246	0.46455	-1.58149	0.0421053	0.134906	-1.52663	0.0611354	0.26719
HALLMARK_G2M_CHECKPOINT	0.823876	0.613963	0.786579	-0.532745	0.868154	0.984418	-0.888338	0.564516	0.811116	-1.04546	0.438433	0.634213	-1.05789	0.406316	0.454026	-0.812925	0.638211	0.756234
HALLMARK_GLYCOLYSIS	-1.36995	0.116773	0.264533	-1.40105	0.103774	0.373917	-1.69279	0.0063425	0.207697	-1.76483	0.00505051	0.0477813	-1.77066	0.00180505	0.0725833	-1.31382	0.0913044	0.230079
HALLMARK_HEDGEHOG_SIGNALING	1.48742	0.0453649	0.243272	1.46697	0.0566728	0.450924	0.682515	0.898239	1	-0.639031	0.930626	0.933755	1.77732	0.00617284	0.0598245	1.4886	0.0592885	0.196447
HALLMARK_HEME_METABOLISM	-0.901736	0.636166	0.636237	-0.912275	0.586124	0.844056	-1.51593	0.0168421	0.211371	-1.22932	0.144635	0.457708	-1.20068	0.166948	0.312101	-0.83176	0.826	0.744475
HALLMARK_HYPOXIA	-0.713273	0.775599	0.87195	-0.73199	0.756264	0.966376	-1.21314	0.206186	0.450408	-1.02737	0.418182	0.640123	-1.32469	0.0912162	0.228839	-1.21397	0.209302	0.320749
HALLMARK_IL2_STAT5_SIGNALING	-1.13581	0.315335	0.384795	-0.73453	0.774347	0.995089	-0.839032	0.7	0.818762	-0.702651	0.884553	0.940984	-1.31426	0.149905	0.229826	-1.10686	0.351515	0.396673
HALLMARK_IL6_JAK_STAT3_SIGNALING	-1.19584	0.324619	0.369505	-0.585075	0.876457	0.983048	0.488652	0.983773	1	1.03311	0.408551	0.679694	-1.38714	0.165049	0.2134	-1.34753	0.208081	0.260218
HALLMARK_INFLAMMATORY_RESPONSE	-1.00289	0.446352	0.502076	-0.617689	0.811905	0.985072	0.470564	0.984283	0.9874	1.20085	0.261307	0.659934	-1.50032	0.0969582	0.175656	-1.38285	0.192385	0.26212
HALLMARK_INTERFERON_ALPHA_RESPONSE	-1.54381	0.133056	0.187895	-0.720372	0.696035	0.952215	0.741661	0.711281	1	1.40315	0.176856	1	-1.10307	0.391732	0.404973	-1.43378	0.170498	0.269294
HALLMARK_INTERFERON_GAMMA_RESPONSE	-1.54083	0.113978	0.172189	-0.834936	0.600907	0.875346	0.791601	0.64	1	1.38482	0.179724	0.425505	-1.48218	0.148297	0.159551	-1.58228	0.0661323	0.212659
HALLMARK_KRAS_SIGNALING_DN	1.26937	0.117988	0.412513	1.31002	0.0951662	0.478004	0.571655	0.98855	1	-0.643872	0.955291	0.956143	0.632956	0.994269	0.886787	0.768658	0.896869	1
HALLMARK_KRAS_SIGNALING_UP	-0.818062	0.653509	0.751922	-0.834226	0.702233	0.845892	0.937474	0.520309	1	1.19198	0.227397	0.545522	-1.26998	0.197842	0.256712	-1.37027	0.131799	0.260344
HALLMARK_MITOTIC_SPINDLE	1.76663	0.013834	0.0906283	1.76281	0.00974659	0.117837	-0.866931	0.587426	0.794025	-0.631615	0.901818	0.91496	0.920314	0.550274	1	0.666938	0.829832	1
HALLMARK_MTORC1_SIGNALING	-1.58425	0.029148	0.180397	-1.72494	0.00886918	0.089675	-1.53368	0.0601202	0.247929	-1.77828	0.0109091	0.0537299	-2.10847	0.00191939	0.00395221	-1.85919	0.00843882	0.0469616
HALLMARK_MYC_TARGETS_V1	-1.74765	0.0342742	0.0969437	-1.87676	0.00421941	0.0621397	-1.23802	0.27027	0.439137	-1.60885	0.0567766	0.111941	-1.93906	0.00394477	0.0196309	-1.98366	0.00201207	0.0184346
HALLMARK_MYC_TARGETS_V2	-1.14339	0.313373	0.389549	-1.19424	0.295745	0.557836	-1.425	0.17451	0.279664	-1.70929	0.0270793	0.0656783	-1.41661	0.128906	0.214822	-1.33756	0.159184	0.245766
HALLMARK_MYOGENESIS	0.550125	0.998043	0.951792	1.03074	0.412873	0.572085	-0.828902	0.714579	0.809084	-0.822264	0.741158	0.834636	-0.601344	0.970769	0.926537	-0.585764	0.978678	0.92915
HALLMARK_NOTCH_SIGNALING	1.02564	0.419355	0.673885	0.826742	0.745299	0.776744	-0.948436	0.513238	0.751925	-1.26894	0.149733	0.409774	0.874061	0.669307	0.818512	-0.79917	0.753968	0.759044
HALLMARK_OXIDATIVE_PHOSPHORYLATION	-1.97584	0	0.0278947	-1.8831	0	0.120306	-1.51926	0.0939457	0.233858	-1.8279	0.0117188	0.146587	-1.78047	0.0037594	0.0853755	-1.60646	0.0538793	0.216838
HALLMARK_P53_PATHWAY	-1.30118	0.149789	0.300681	-1.22957	0.193237	0.57396	-0.679397	0.9182	0.950049	-1.33559	0.100826	0.34754	-1.34156	0.134766	0.221573	-1.14865	0.277778	0.392355
HALLMARK_PANCREAS_BETA_CELLS	-1.14491	0.298507	0.403512	-0.919097	0.547278	0.86777	0.647104	0.971042	1	-0.900677	0.611894	0.74444	-0.889486	0.619874	0.631302	-0.664948	0.929487	0.901905
HALLMARK_PEROXISOME	-1.60675	0.00421053	0.180785	-1.53319	0.0202703	0.223289	-1.56652	0.00873363	0.246499	-1.07948	0.317032	0.595377	-1.36135	0.0827586	0.231137	-1.40656	0.0493562	0.249068
HALLMARK_PI3K_AKT_MTOR_SIGNALING	-1.29351	0.141949	0.294108	-1.21953	0.173516	0.552374	-1.31039	0.117083	0.401603	-1.1591	0.262069	0.501103	-1.5012	0.0227704	0.189276	-1.41526	0.0422535	0.255797
HALLMARK_PROTEIN_SECRETION	-1.24059	0.227957	0.343802	-1.16927	0.299435	0.566883	-1.06753	0.404	0.604785	0.731148	0.774118	0.867327	-1.14832	0.342742	0.356377	-1.5133	0.0865191	0.228453
HALLMARK_REACTIVE_OXYGEN_SPECIES_PATHWAY	-1.65237	0.0375	0.164021	-1.58979	0.0528634	0.18055	-1.88549	0	0.131927	-1.81958	0.00183824	0.077899	-1.61439	0.0121107	0.122238	-1.32429	0.192389	0.248663
HALLMARK_SPERMATOGENESIS	-0.60277	0.981366	0.946913	-0.854702	0.681928	0.868355	-0.884538	0.627859	0.788561	-0.902886	0.62701	0.767454	-0.841915	0.738596	0.669883	-0.776363	0.880531	0.777534
HALLMARK_TGF_BETA_SIGNALING	0.871962	0.614035	0.884443	0.843517	0.635548	0.824258	0.916893	0.53507	1	-0.947282	0.525573	0.712175	0.822539	0.64786	0.769004	-0.647265	0.876247	0.897437
HALLMARK_TNFA_SIGNALING_VIA_NFKB	-1.10514	0.38913	0.410049	-0.713242	0.708625	0.933252	-0.607177	0.882979	0.93405	0.625235	0.895262	0.913713	-1.34201	0.201869	0.230742	-1.34763	0.212121	0.274578
HALLMARK_UNFOLDED_PROTEIN_RESPONSE	-1.32344	0.168889	0.307538	-1.52342	0.0539957	0.209266	-1.38015	0.109091	0.319267	-1.51417	0.0564972	0.16762	-1.63647	0.0411985	0.138908	-1.33909	0.156187	0.256585
HALLMARK_UV_RESPONSE_DN	1.29005	0.176938	0.474453	1.41336	0.0867993	0.397595	1.2806	0.211618	1	1.11028	0.296386	0.605756	0.876614	0.600394	1	0.606877	0.94246	0.915166
HALLMARK_UV_RESPONSE_UP	-1.3778	0.0863158	0.271349	-1.32656	0.0455764	0.46846	-1.45801	0.0171674	0.259976	-1.57459	0.00505051	0.12808	-1.62002	0.00341297	0.132912	-1.13562	0.253638	0.383595
HALLMARK_WNT_BETA_CATENIN_SIGNALING	1.60025	0.0257426	0.172475	1.28796	0.157522	0.420131	0.572411	0.970894	1	-0.710368	0.896082	0.95976	1.72328	0.0147679	0.0470226	1.74285	0.0140562	0.0585075
HALLMARK_XENOBIOTIC_METABOLISM	-1.44676	0.0515021	0.244443	-1.25188	0.147059	0.575661	-1.13545	0.251037	0.56279	-1.19214	0.21797	0.466903	-1.24022	0.152648	0.278544	-1.08254	0.316372	0.414766
