# Supplementary material for: Analysis of the nischarin expression across human tumor types reveals its context-dependent role and a potential as a target for drug repurposing in oncology
Source: PLoS One. 2024 May 23;19(5):e0299685. doi: 10.1371/journal.pone.0299685 (PMC11115306; doi:10.1371/journal.pone.0299685)
Supplement: S5 Table — (XLSX) [file pone.0299685.s013.xlsx]

## Sheet: S5 Table
Table S5. Gene set enrichment results for GBM, SKCM and THCA primary melanoma samples divided by patients' sex - KEGG
NAME	GBM - females			GBM - males			SKCM - females			SKCM - males			THCA - females			THCA - males
	NES	NOM p-val	FDR q-val	NES	NOM p-val	FDR q-val	NES	NOM p-val	FDR q-val	NES	NOM p-val	FDR q-val	NES	NOM p-val	FDR q-val	NES	NOM p-val	FDR q-val
KEGG_ABC_TRANSPORTERS	1.05262	0.376448	0.562361	1.51819	0.0318258	0.393772	0.893646	0.659048	1	0.790204	0.801676	1	1.30846	0.140143	1	1.51252	0.0423077	0.467993
KEGG_ACUTE_MYELOID_LEUKEMIA	1.27816	0.157143	0.333246	1.40748	0.0792793	0.301388	-1.14202	0.233051	0.597823	-1.00652	0.466786	0.783449	-0.942524	0.52919	0.686427	-0.906379	0.560417	0.763522
KEGG_ADHERENS_JUNCTION	1.16485	0.240964	0.437548	1.55455	0.0465116	0.517346	-0.9906	0.443299	0.712606	-1.23191	0.196891	0.566587	0.994129	0.471092	1	-0.942252	0.529528	0.744399
KEGG_ADIPOCYTOKINE_SIGNALING_PATHWAY	0.956673	0.521905	0.686788	0.717055	0.899833	0.957734	0.682357	0.967509	1	0.828136	0.795014	0.963887	0.563245	0.997768	1	0.777798	0.835271	1
KEGG_ALANINE_ASPARTATE_AND_GLUTAMATE_METABOLISM	-0.779996	0.809091	0.87023	0.776059	0.776596	0.88153	-1.11046	0.266667	0.590206	-1.01916	0.446154	0.778185	-1.32428	0.133871	0.384875	-1.34601	0.10856	0.491911
KEGG_ALDOSTERONE_REGULATED_SODIUM_REABSORPTION	1.35468	0.110236	0.293802	1.37306	0.1	0.34472	-1.00188	0.433628	0.727541	-0.590268	0.98682	0.975623	-0.505042	0.996661	0.983955	-0.905249	0.609958	0.757584
KEGG_ALLOGRAFT_REJECTION	-1.48111	0.143469	0.311168	-1.21232	0.333333	0.481874	1.10721	0.422265	1	1.26436	0.271967	1	-1.57446	0.0738636	0.198561	-1.43128	0.13347	0.47118
KEGG_ALPHA_LINOLENIC_ACID_METABOLISM	0.44809	1	0.992389	0.991872	0.469983	0.69656	0.979407	0.496212	1	0.989039	0.479319	1	0.831921	0.738386	1	1.10216	0.325095	1
KEGG_ALZHEIMERS_DISEASE	-1.89082	0.00659341	0.0363246	-1.93167	0.00212766	0.0264493	-1.42796	0.0985626	0.391904	-1.74114	0.015411	0.131423	-2.04304	0	0.0270973	-1.57602	0.0767635	0.681223
KEGG_AMINO_SUGAR_AND_NUCLEOTIDE_SUGAR_METABOLISM	-1.47822	0.112971	0.30235	-1.51851	0.0799136	0.270396	-1.80663	0.00408163	0.151859	-1.56501	0.0577281	0.239983	-1.70824	0.015534	0.16505	-1.52717	0.0511247	0.468519
KEGG_AMINOACYL_TRNA_BIOSYNTHESIS	-0.985665	0.463617	0.719726	-1.1669	0.286869	0.531133	-1.04679	0.415842	0.68409	-1.26847	0.200758	0.53728	-1.1771	0.305499	0.474267	-0.582447	0.910112	0.959443
KEGG_AMYOTROPHIC_LATERAL_SCLEROSIS_ALS	-0.999433	0.435622	0.736084	-1.0846	0.325792	0.594796	-1.38166	0.0355556	0.394983	-1.00852	0.423831	0.791349	-1.05364	0.384749	0.601553	-1.19133	0.214592	0.58819
KEGG_ANTIGEN_PROCESSING_AND_PRESENTATION	-1.70042	0.0333333	0.151253	-1.0567	0.379717	0.572892	0.734064	0.68714	1	0.781418	0.650862	0.971525	-1.45298	0.144531	0.309975	-1.7734	0.0245902	0.242717
KEGG_APOPTOSIS	-0.77012	0.755789	0.868313	-0.794197	0.748284	0.836631	-1.31147	0.133197	0.409544	1.15236	0.247002	1	-1.22359	0.217228	0.429343	-1.07627	0.368317	0.623881
KEGG_ARACHIDONIC_ACID_METABOLISM	-1.29333	0.138593	0.449068	-0.93752	0.560794	0.711548	0.695169	0.80427	1	-0.683256	0.828711	0.965949	-0.740324	0.837398	0.869742	0.797086	0.801181	1
KEGG_ARGININE_AND_PROLINE_METABOLISM	-1.31544	0.127803	0.445291	-1.37171	0.103926	0.395964	-1.36023	0.075388	0.410271	-1.46442	0.0558464	0.368528	-1.61947	0.0261324	0.203087	-1.33024	0.113169	0.481338
KEGG_ARRHYTHMOGENIC_RIGHT_VENTRICULAR_CARDIOMYOPATHY_ARVC	1.38682	0.0838323	0.318441	1.40781	0.0878939	0.313144	0.611207	0.975791	1	-0.647738	0.945701	0.958529	0.859354	0.652381	1	-0.758183	0.789691	0.86326
KEGG_ASCORBATE_AND_ALDARATE_METABOLISM	-0.620723	0.964775	0.956455	-1.00799	0.43617	0.631982	0.49879	0.983051	1	0.584694	0.910026	1	-0.889084	0.625	0.749614	-0.791834	0.712851	0.870338
KEGG_ASTHMA	-1.21634	0.293333	0.49796	-1.15159	0.389175	0.536182	1.17003	0.327485	1	1.00003	0.470213	1	-1.52826	0.0853432	0.229982	-1.29431	0.257862	0.536514
KEGG_AUTOIMMUNE_THYROID_DISEASE	-1.46448	0.132762	0.297416	-1.06448	0.409953	0.568759	1.05261	0.425891	1	1.13574	0.346723	1	-1.67323	0.0657371	0.184255	-1.44296	0.150407	0.488706
KEGG_AXON_GUIDANCE	1.52067	0.0152381	0.250743	1.48349	0.0365854	0.350136	0.635291	0.951673	1	-1.05195	0.376221	0.766412	1.1204	0.281938	1	0.745855	0.840909	0.992518
KEGG_B_CELL_RECEPTOR_SIGNALING_PATHWAY	0.738766	0.736549	0.969028	0.946254	0.505474	0.757395	-0.729015	0.855011	0.953061	1.08521	0.330935	0.906629	-1.40293	0.138943	0.328236	-0.931887	0.521739	0.747981
KEGG_BASAL_CELL_CARCINOMA	1.50154	0.05	0.263081	1.34942	0.10935	0.371851	1.04199	0.459075	1	-0.517648	0.981197	0.988403	1.47039	0.0640732	0.868009	1.48541	0.0440613	0.396667
KEGG_BASAL_TRANSCRIPTION_FACTORS	-1.36206	0.135189	0.382881	-1.45946	0.0600414	0.284622	1.22294	0.25	1	0.967067	0.508032	0.995236	-1.32557	0.13189	0.391239	-1.48682	0.0644531	0.449415
KEGG_BASE_EXCISION_REPAIR	-1.27012	0.205508	0.468892	-1.51969	0.0876827	0.284398	-0.72115	0.771543	0.954334	-0.921627	0.52919	0.800783	-0.756346	0.758755	0.853993	-0.683705	0.847222	0.926434
KEGG_BETA_ALANINE_METABOLISM	-1.1313	0.293501	0.609212	-0.852669	0.644681	0.785808	-0.775187	0.809249	0.960729	-1.07428	0.360134	0.7692	-1.07394	0.388994	0.580482	-1.27191	0.195833	0.533028
KEGG_BIOSYNTHESIS_OF_UNSATURATED_FATTY_ACIDS	-0.576212	0.95112	0.975838	-0.872437	0.61477	0.790368	-1.80349	0.016	0.12437	-1.49018	0.0658579	0.353372	-1.58874	0.0361664	0.209528	-1.01125	0.430642	0.664743
KEGG_BLADDER_CANCER	0.679729	0.918251	1	1.0906	0.331667	0.585304	-1.63502	0.0135135	0.32	-1.57044	0.0160142	0.247211	-1.13609	0.272727	0.522886	-1.00569	0.448347	0.667678
KEGG_BUTANOATE_METABOLISM	-0.936189	0.526096	0.725321	-0.844333	0.659664	0.780981	-0.770448	0.787402	0.94822	-0.944568	0.541199	0.794368	-1.30798	0.220994	0.380885	-1.11607	0.383367	0.564254
KEGG_CALCIUM_SIGNALING_PATHWAY	1.43658	0.0674157	0.297673	1.44404	0.101329	0.308161	-0.608875	0.993182	0.972995	0.837772	0.786713	0.987534	0.659752	0.977337	1	-0.639205	0.969697	0.963672
KEGG_CARDIAC_MUSCLE_CONTRACTION	-1.52339	0.0641822	0.28725	-1.56944	0.0631808	0.259358	-0.703366	0.86758	0.968061	-1.39888	0.0983607	0.37406	-1.62383	0.0200669	0.210289	-1.29289	0.175758	0.525641
KEGG_CELL_ADHESION_MOLECULES_CAMS	-0.706107	0.808017	0.906933	0.784622	0.737097	0.881119	0.598161	0.900563	1	1.16311	0.282555	1	-1.37713	0.166963	0.346852	-1.13049	0.314465	0.562494
KEGG_CELL_CYCLE	0.661102	0.818737	1	-1.03479	0.409563	0.602959	-0.74234	0.751004	0.963083	-1.18194	0.269962	0.616152	-1.29965	0.184162	0.387217	-1.43619	0.0886598	0.482528
KEGG_CHEMOKINE_SIGNALING_PATHWAY	0.630063	0.933086	1	0.88544	0.59901	0.82087	-0.595144	0.951681	0.97255	1.14974	0.258621	1	-1.37383	0.142355	0.343436	-1.30487	0.218295	0.52508
KEGG_CHRONIC_MYELOID_LEUKEMIA	1.40677	0.0728745	0.331325	1.2362	0.189807	0.461039	-1.22226	0.182573	0.507286	-0.967074	0.523551	0.76827	-0.617003	0.975238	0.936478	-0.74135	0.802444	0.88052
KEGG_CITRATE_CYCLE_TCA_CYCLE	-1.24585	0.255403	0.491339	-1.5233	0.0784708	0.296995	-1.30825	0.167969	0.405029	-1.11984	0.362934	0.699127	-1.72721	0.0321429	0.160259	-1.38897	0.161943	0.495303
KEGG_COLORECTAL_CANCER	1.49106	0.0315126	0.261175	1.16367	0.231884	0.523342	-1.00021	0.43346	0.721153	-0.931297	0.558621	0.79095	-0.691379	0.907869	0.903047	-0.624859	0.962185	0.952674
KEGG_COMPLEMENT_AND_COAGULATION_CASCADES	-1.204	0.286353	0.5101	-0.627306	0.908861	0.981169	1.0001	0.458175	1	0.692806	0.774411	1	-1.01039	0.4672	0.619357	-1.23804	0.226141	0.55682
KEGG_CYSTEINE_AND_METHIONINE_METABOLISM	-0.997799	0.466814	0.72796	-1.27738	0.117936	0.456738	-0.926343	0.564257	0.801131	-0.883113	0.634812	0.809127	-1.39773	0.0915493	0.328423	-1.53308	0.0277778	0.540861
KEGG_CYTOKINE_CYTOKINE_RECEPTOR_INTERACTION	-0.946493	0.488889	0.735027	-0.458781	0.982005	1	0.689614	0.824953	1	1.09057	0.333333	1	-1.40692	0.129433	0.33063	-1.24437	0.280992	0.555952
KEGG_CYTOSOLIC_DNA_SENSING_PATHWAY	-1.4308	0.0947368	0.329087	-1.06944	0.367171	0.569645	-0.971359	0.449367	0.733563	1.10783	0.302905	1	-1.02037	0.41342	0.608514	-1.36699	0.134269	0.475813
KEGG_DILATED_CARDIOMYOPATHY	1.37718	0.107505	0.293974	1.42807	0.0691318	0.320124	0.697688	0.912966	1	0.783868	0.861017	0.988057	0.521839	0.991826	1	-0.630363	0.954724	0.955422
KEGG_DNA_REPLICATION	-0.803039	0.620758	0.859009	-1.32136	0.231707	0.442278	-1.15093	0.34236	0.589271	-1.35572	0.195076	0.397951	-0.989834	0.498062	0.639276	-1.0127	0.476483	0.670294
KEGG_DORSO_VENTRAL_AXIS_FORMATION	1.76447	0.00806452	0.404902	1.48239	0.0634615	0.3292	0.698872	0.878669	1	0.852723	0.708108	1	0.969853	0.503198	1	0.618924	0.926441	0.939193
KEGG_DRUG_METABOLISM_CYTOCHROME_P450	-1.4314	0.0745342	0.341818	-1.16044	0.242857	0.530994	0.776216	0.758065	1	-0.612249	0.920635	0.970322	-0.866752	0.648903	0.780539	-0.829396	0.721774	0.844263
KEGG_DRUG_METABOLISM_OTHER_ENZYMES	-0.99389	0.450526	0.714024	-1.08042	0.315068	0.580803	-0.558117	0.988789	0.965025	-0.827772	0.702624	0.865244	-1.27389	0.178626	0.415979	-0.919882	0.558468	0.754579
KEGG_ECM_RECEPTOR_INTERACTION	0.888964	0.582205	0.733799	1.10111	0.387622	0.591137	0.601027	0.955056	1	0.597792	0.942446	1	-0.654376	0.831261	0.926485	0.862742	0.608031	1
KEGG_ENDOCYTOSIS	0.924647	0.565966	0.694931	1.11696	0.258883	0.586413	-1.24936	0.103672	0.472209	-1.09507	0.311973	0.730082	-0.96906	0.518315	0.653856	-1.1648	0.243802	0.547149
KEGG_ENDOMETRIAL_CANCER	1.55635	0.0232558	0.287366	1.48565	0.0340265	0.37234	-1.27933	0.138462	0.425325	-1.23771	0.192727	0.566467	0.961422	0.505071	1	0.643027	0.935673	0.9397
KEGG_EPITHELIAL_CELL_SIGNALING_IN_HELICOBACTER_PYLORI_INFECTION	-0.927607	0.568085	0.695687	-0.949374	0.527778	0.71049	-1.43221	0.0593047	0.419362	-1.34009	0.0980392	0.417764	-1.02628	0.419298	0.612718	-1.13528	0.278243	0.561298
KEGG_ERBB_SIGNALING_PATHWAY	1.52235	0.0177515	0.269313	1.4988	0.0307414	0.404449	-1.12726	0.27673	0.575777	-0.906883	0.59106	0.801227	1.08638	0.354772	1	0.835598	0.706215	1
KEGG_ETHER_LIPID_METABOLISM	-0.694771	0.875519	0.9115	0.713623	0.866785	0.948991	0.93179	0.541109	1	0.555398	0.979747	0.995329	0.499407	0.992647	0.996001	-0.684066	0.930586	0.933781
KEGG_FATTY_ACID_METABOLISM	-1.04023	0.40249	0.705448	-1.27097	0.179381	0.431204	-0.681706	0.88671	0.956015	-0.797977	0.733449	0.907894	-1.43443	0.114783	0.302899	-0.815585	0.70625	0.852998
KEGG_FC_EPSILON_RI_SIGNALING_PATHWAY	1.46133	0.0773585	0.275427	1.2383	0.183219	0.470377	-0.739365	0.91411	0.947825	1.00404	0.445813	1	-0.708753	0.887946	0.897388	0.704397	0.865643	0.935117
KEGG_FC_GAMMA_R_MEDIATED_PHAGOCYTOSIS	1.24656	0.227778	0.342354	1.13318	0.306422	0.569218	-1.66358	0.0127932	0.296585	1.02027	0.422434	1	-1.24709	0.209472	0.433038	-1.44727	0.0847108	0.532001
KEGG_FOCAL_ADHESION	0.932795	0.563462	0.705728	1.04867	0.393148	0.637292	-1.16735	0.225108	0.566427	-0.723079	0.831386	0.932374	-0.829869	0.674912	0.789031	-0.767514	0.751566	0.870751
KEGG_FRUCTOSE_AND_MANNOSE_METABOLISM	-0.743333	0.786427	0.891671	-0.775682	0.761468	0.857018	-1.57309	0.0241758	0.33031	-1.19667	0.286517	0.623162	-1.49701	0.0645161	0.248209	-0.766828	0.77167	0.864324
KEGG_GALACTOSE_METABOLISM	-1.0981	0.339703	0.655921	-1.08194	0.359823	0.588662	-1.7607	0.00410678	0.151024	-1.47573	0.0671785	0.364089	-1.43593	0.0793358	0.309449	-1.13667	0.304703	0.5672
KEGG_GAP_JUNCTION	1.60561	0.0213592	0.36445	1.55253	0.037931	0.393419	-1.13138	0.232759	0.577493	-1.00346	0.465839	0.778608	0.668677	0.954023	1	-0.774811	0.805085	0.874851
KEGG_GLIOMA	1.36886	0.100394	0.294195	1.41614	0.0774775	0.311903	-1.30792	0.0840517	0.395691	-1.12723	0.265677	0.694392	0.69177	0.91886	1	-0.614047	0.983368	0.9459
KEGG_GLUTATHIONE_METABOLISM	-1.90115	0.0020284	0.0410215	-1.72593	0.00429185	0.107551	-1.61396	0.0286976	0.30113	-1.4463	0.0656304	0.351524	-1.70217	0.00682594	0.156144	-1.14584	0.305328	0.566976
KEGG_GLYCEROLIPID_METABOLISM	-0.713409	0.915217	0.906544	1.22901	0.191729	0.461782	-1.31158	0.107527	0.420148	-1.58741	0.017301	0.254421	-1.06642	0.390071	0.585875	-0.636254	0.937626	0.958523
KEGG_GLYCEROPHOSPHOLIPID_METABOLISM	0.530141	1	1	1.00932	0.416235	0.688217	-1.35211	0.0657596	0.399543	-1.05359	0.379845	0.775567	0.579688	0.995402	1	0.869902	0.656307	1
KEGG_GLYCINE_SERINE_AND_THREONINE_METABOLISM	-0.929744	0.524109	0.700691	-0.732143	0.834821	0.916183	-1.34166	0.100616	0.396083	-1.39627	0.115702	0.366071	-0.652871	0.862369	0.92043	1.01096	0.44186	1
KEGG_GLYCOLYSIS_GLUCONEOGENESIS	-0.903921	0.566316	0.721726	-1.08921	0.331081	0.59615	-1.44363	0.0552017	0.415314	-1.42748	0.0936396	0.344777	-1.77582	0.00338983	0.134626	-1.41762	0.102459	0.464013
KEGG_GLYCOSAMINOGLYCAN_BIOSYNTHESIS_CHONDROITIN_SULFATE	-0.574191	0.941176	0.967502	0.668398	0.841549	0.978748	0.52296	0.971483	1	-1.33574	0.133913	0.414594	0.763541	0.767933	1	1.19476	0.287054	0.92229
KEGG_GLYCOSAMINOGLYCAN_BIOSYNTHESIS_HEPARAN_SULFATE	1.01513	0.430502	0.604254	0.894636	0.59469	0.816275	1.23194	0.186004	1	-1.32092	0.131313	0.432713	1.60837	0.0496454	0.774253	1.49241	0.0615385	0.443658
KEGG_GLYCOSAMINOGLYCAN_DEGRADATION	-0.71456	0.766739	0.914457	-0.569407	0.939262	1	-1.00391	0.464358	0.733564	-1.46294	0.0676157	0.352971	-1.30893	0.157439	0.386926	0.88488	0.600402	1
KEGG_GLYCOSPHINGOLIPID_BIOSYNTHESIS_GANGLIO_SERIES	-1.02516	0.421634	0.714945	-1.49182	0.0714286	0.271017	-1.12433	0.329412	0.57234	-1.43383	0.0928196	0.34683	0.635258	0.918736	1	0.907348	0.578641	1
KEGG_GLYCOSPHINGOLIPID_BIOSYNTHESIS_LACTO_AND_NEOLACTO_SERIES	1.10947	0.31528	0.487739	0.703509	0.866438	0.949635	-0.827952	0.665245	0.924198	-1.02581	0.426471	0.789406	-1.16381	0.271647	0.489637	-0.933957	0.571726	0.752398
KEGG_GLYCOSYLPHOSPHATIDYLINOSITOL_GPI_ANCHOR_BIOSYNTHESIS	-1.31025	0.155279	0.442201	-1.45389	0.0897155	0.281526	-1.14165	0.344894	0.58774	-0.793562	0.73166	0.896494	0.642203	0.8998	1	1.3028	0.180672	0.710284
KEGG_GLYOXYLATE_AND_DICARBOXYLATE_METABOLISM	-1.09651	0.342795	0.646501	-1.27647	0.189956	0.445908	-1.462	0.086	0.420285	-1.52022	0.0705645	0.30807	-1.25111	0.222022	0.433686	-0.882892	0.575314	0.783425
KEGG_GNRH_SIGNALING_PATHWAY	1.60116	0.0132325	0.31441	1.59387	0.0119454	0.582195	-0.961633	0.535032	0.744244	-0.756953	0.878924	0.939847	1.29849	0.0985916	1	1.14122	0.263261	0.959033
KEGG_GRAFT_VERSUS_HOST_DISEASE	-1.5412	0.0886918	0.309811	-1.12623	0.39801	0.549755	1.05041	0.469274	1	1.02451	0.470085	1	-1.58095	0.0703704	0.199137	-1.56978	0.0580913	0.47378
KEGG_HEDGEHOG_SIGNALING_PATHWAY	1.48485	0.0397727	0.255306	1.18794	0.232227	0.501568	0.962422	0.560144	1	-0.540364	0.978548	0.990009	1.13034	0.288372	1	1.15684	0.285171	0.977198
KEGG_HEMATOPOIETIC_CELL_LINEAGE	-1.11102	0.35512	0.640207	-0.643235	0.856423	0.990238	0.822216	0.647399	1	1.38403	0.17199	1	-1.44343	0.125899	0.307188	-0.978074	0.485169	0.697837
KEGG_HISTIDINE_METABOLISM	-1.39896	0.107066	0.355837	-1.12531	0.328889	0.540535	0.813198	0.70872	1	0.712516	0.849282	1	-0.796704	0.788851	0.814591	-1.06019	0.360082	0.627934
KEGG_HOMOLOGOUS_RECOMBINATION	-0.794837	0.683778	0.864214	-0.932795	0.527778	0.708858	-0.837001	0.638783	0.927276	-0.744896	0.741021	0.938624	-0.968148	0.506567	0.648523	-0.84854	0.614141	0.825441
KEGG_HUNTINGTONS_DISEASE	-1.87168	0.018711	0.0373478	-2.01843	0	0.0369235	-1.20525	0.251521	0.520038	-1.68259	0.0339559	0.195414	-1.92384	0.00938086	0.0448914	-1.58313	0.0742268	0.785953
KEGG_HYPERTROPHIC_CARDIOMYOPATHY_HCM	1.01405	0.427734	0.594408	1.00563	0.44427	0.682804	0.867638	0.653358	1	0.786642	0.841584	1	0.502116	0.986413	1	-0.769581	0.791919	0.875522
KEGG_INOSITOL_PHOSPHATE_METABOLISM	1.60832	0.0192308	0.5937	1.73423	0.00549451	0.340801	-1.40964	0.0515464	0.380536	0.842802	0.757506	1	1.19835	0.210856	1	1.52471	0.0275229	0.725356
KEGG_INSULIN_SIGNALING_PATHWAY	1.27603	0.116279	0.326923	1.26433	0.101523	0.447679	-1.02614	0.389381	0.696406	-0.883245	0.6832	0.818453	0.933485	0.567237	1	0.721232	0.937618	1
KEGG_INTESTINAL_IMMUNE_NETWORK_FOR_IGA_PRODUCTION	-1.27861	0.251613	0.465314	-0.852862	0.592405	0.79607	0.947419	0.524085	1	1.2974	0.235698	1	-1.58996	0.0562852	0.219872	-1.33892	0.219959	0.492209
KEGG_JAK_STAT_SIGNALING_PATHWAY	0.570603	0.96875	0.999751	0.812761	0.670669	0.885534	0.811832	0.734252	1	1.08708	0.32783	0.943465	-0.684503	0.864312	0.90282	-0.918281	0.527311	0.749495
KEGG_LEISHMANIA_INFECTION	-0.965679	0.50783	0.727837	-0.848271	0.589372	0.78367	0.691703	0.764818	1	1.17891	0.314031	1	-1.6676	0.0570902	0.177139	-1.4934	0.133733	0.462169
KEGG_LEUKOCYTE_TRANSENDOTHELIAL_MIGRATION	0.657913	0.878229	0.993098	0.797363	0.715254	0.886144	-1.35423	0.108932	0.40779	0.846427	0.681234	1	-1.2033	0.246824	0.443131	-1.28009	0.198364	0.528089
KEGG_LINOLEIC_ACID_METABOLISM	0.467888	1	1	0.580931	0.966292	0.999646	1.64708	0.018315	1	0.572864	0.933687	1	1.04605	0.365672	1	0.967499	0.507547	1
KEGG_LONG_TERM_DEPRESSION	1.31117	0.101761	0.314043	1.42145	0.067029	0.316704	-0.832696	0.808511	0.924695	-0.649649	0.949464	0.965843	0.732253	0.925481	1	0.814916	0.766972	1
KEGG_LONG_TERM_POTENTIATION	1.2183	0.201905	0.365186	1.21913	0.252189	0.468071	-0.811114	0.855234	0.936146	-0.730829	0.898485	0.930867	-0.861411	0.692035	0.782093	-1.10351	0.298319	0.579451
KEGG_LYSINE_DEGRADATION	1.55188	0.0375783	0.266965	1.47751	0.047532	0.317507	1.21616	0.213861	1	1.08781	0.330416	0.988528	1.06521	0.394422	1	1.24843	0.245136	0.812993
KEGG_LYSOSOME	-0.932017	0.526539	0.714441	-0.924926	0.513575	0.713342	-1.6329	0.0439122	0.289847	-1.81016	0.0128676	0.12581	-1.23744	0.209125	0.427697	0.830917	0.659919	1
KEGG_MAPK_SIGNALING_PATHWAY	1.1528	0.221388	0.446428	1.33253	0.0888158	0.375197	-0.674156	0.997773	0.946228	-0.733229	0.916918	0.946413	0.627563	0.997512	1	-0.7852	0.836207	0.86497
KEGG_MATURITY_ONSET_DIABETES_OF_THE_YOUNG	-0.880988	0.633772	0.743183	0.624779	0.939722	0.995521	-0.774665	0.847134	0.951294	0.624316	0.965015	1	-0.354532	1	0.997207	0.756031	0.781186	1
KEGG_MELANOGENESIS	1.5277	0.0149533	0.284152	1.53453	0.00644122	0.395131	0.654289	0.969203	1	0.619435	0.985955	1	1.15483	0.222494	1	1.02674	0.386194	1
KEGG_MELANOMA	1.12987	0.257198	0.473967	0.957633	0.516484	0.748625	-1.03837	0.348315	0.691789	-1.18956	0.189522	0.611245	-0.76852	0.829861	0.843498	-0.943747	0.534447	0.749917
KEGG_METABOLISM_OF_XENOBIOTICS_BY_CYTOCHROME_P450	-1.51792	0.0262626	0.278883	-1.172	0.225653	0.533933	0.697718	0.846847	1	-0.73086	0.8	0.940141	-0.893038	0.617647	0.751	-0.622424	0.963489	0.946755
KEGG_MISMATCH_REPAIR	-0.943049	0.513889	0.732007	-1.25861	0.243408	0.441771	-0.680042	0.750929	0.949136	-1.06688	0.432749	0.772371	-1.04644	0.385356	0.599381	-1.06998	0.410256	0.626941
KEGG_MTOR_SIGNALING_PATHWAY	1.56936	0.0116505	0.294071	1.34576	0.0854701	0.364593	-0.996703	0.476615	0.718986	-0.996568	0.462687	0.748174	0.983259	0.473469	1	0.940516	0.54386	1
KEGG_N_GLYCAN_BIOSYNTHESIS	-1.3593	0.165618	0.37532	-1.40345	0.14	0.35161	-1.59218	0.0585938	0.317807	-1.67595	0.0195035	0.181224	-0.829129	0.663136	0.775817	1.04201	0.4	1
KEGG_NATURAL_KILLER_CELL_MEDIATED_CYTOTOXICITY	-0.896128	0.548387	0.725565	0.530598	0.986348	0.997452	-0.691467	0.79089	0.954217	0.759859	0.688222	0.989586	-1.22525	0.242366	0.43363	-1.39935	0.13786	0.488877
KEGG_NEUROACTIVE_LIGAND_RECEPTOR_INTERACTION	1.2946	0.114695	0.317403	1.4896	0.0615142	0.393654	0.805482	0.781469	1	0.942122	0.526316	1	0.685611	0.944767	1	0.532313	0.998172	0.968493
KEGG_NEUROTROPHIN_SIGNALING_PATHWAY	1.07461	0.331384	0.536101	1.31114	0.0956679	0.387352	-1.37095	0.0505495	0.401561	-0.843676	0.753106	0.84555	0.900135	0.589583	1	-1.12528	0.290837	0.563099
KEGG_NICOTINATE_AND_NICOTINAMIDE_METABOLISM	-1.30105	0.128889	0.446658	-1.20616	0.219731	0.480769	-0.817388	0.773279	0.93385	-0.946642	0.557858	0.800716	-1.28912	0.174658	0.397288	-0.852893	0.664	0.834191
KEGG_NITROGEN_METABOLISM	0.733526	0.836735	0.94528	-1.07712	0.374134	0.566293	0.68089	0.893458	1	0.733208	0.870968	1	0.960038	0.525798	1	-0.691831	0.900778	0.932892
KEGG_NOD_LIKE_RECEPTOR_SIGNALING_PATHWAY	-0.975649	0.506818	0.729953	-0.55669	0.932558	1	0.750402	0.764706	1	1.50215	0.0627907	1	-1.18746	0.265823	0.462367	-1.18949	0.292929	0.580503
KEGG_NON_SMALL_CELL_LUNG_CANCER	1.60761	0.00801603	0.448138	1.4475	0.053211	0.318379	-1.39659	0.0589391	0.392514	-1.1905	0.204301	0.623253	1.05432	0.371951	1	0.716271	0.890173	0.964226
KEGG_NOTCH_SIGNALING_PATHWAY	1.40381	0.108108	0.304702	1.46302	0.0927644	0.325861	0.827174	0.725525	1	-0.708651	0.868293	0.943403	1.62726	0.0147059	1	1.52006	0.035503	0.557992
KEGG_NUCLEOTIDE_EXCISION_REPAIR	-1.23936	0.229979	0.47741	-1.51471	0.0790598	0.262179	-0.789596	0.694291	0.955543	-1.14057	0.309339	0.675448	-0.988432	0.477046	0.634471	-1.20116	0.28	0.589424
KEGG_O_GLYCAN_BIOSYNTHESIS	-0.407289	0.995643	0.996088	-0.639593	0.928218	0.982221	0.610623	0.962422	1	-1.04253	0.397548	0.776103	0.527985	0.978947	1	0.659859	0.884849	0.944055
KEGG_OLFACTORY_TRANSDUCTION	0.734896	0.909283	0.958884	1.68522	0.00257069	0.361372	-0.615967	0.943289	0.977259	1.10464	0.365025	1	0.821054	0.587379	1	1.66847	0.00609756	0.758602
KEGG_ONE_CARBON_POOL_BY_FOLATE	-1.17868	0.233471	0.538564	0.837785	0.691312	0.869228	-0.69781	0.861818	0.956008	-1.0402	0.414258	0.768138	-0.829402	0.67684	0.782622	-0.82358	0.67562	0.846234
KEGG_OOCYTE_MEIOSIS	-0.933771	0.535642	0.720359	-0.980486	0.473333	0.661133	-1.06674	0.327586	0.651186	-1.3901	0.0823117	0.365661	-1.12917	0.260952	0.527498	-1.23216	0.177914	0.557318
KEGG_OTHER_GLYCAN_DEGRADATION	-0.857533	0.597107	0.768903	-0.852971	0.617204	0.806674	0.775504	0.726293	1	-1.44301	0.108696	0.344218	-0.858154	0.618762	0.779675	0.966885	0.502982	1
KEGG_OXIDATIVE_PHOSPHORYLATION	-1.9813	0.00412371	0.0517275	-2.00031	0	0.0262307	-1.43113	0.15102	0.403227	-1.8779	0.00925926	0.187373	-1.80967	0.0155945	0.106421	-1.52965	0.103306	0.502672
KEGG_P53_SIGNALING_PATHWAY	-1.08736	0.323913	0.654506	-1.07976	0.346056	0.57158	-0.89956	0.614141	0.828865	-0.797082	0.758803	0.899683	-1.38113	0.12656	0.348713	-1.36978	0.118852	0.486804
KEGG_PANCREATIC_CANCER	0.898266	0.608163	0.729646	0.904539	0.625659	0.811115	-1.38963	0.0744467	0.392432	-0.877482	0.650255	0.810476	-1.04999	0.380228	0.600631	-1.17556	0.263265	0.576261
KEGG_PANTOTHENATE_AND_COA_BIOSYNTHESIS	-0.969933	0.514161	0.730417	-1.24422	0.207675	0.444155	-0.884332	0.6	0.851342	0.891309	0.612245	1	-1.21716	0.226714	0.426642	-1.17776	0.259414	0.58253
KEGG_PARKINSONS_DISEASE	-1.95667	0.00209644	0.0403127	-1.9412	0.00201207	0.0279638	-1.34539	0.186992	0.400737	-1.77504	0.0181818	0.144309	-1.92376	0.003861	0.0336686	-1.65178	0.04375	0.564255
KEGG_PATHOGENIC_ESCHERICHIA_COLI_INFECTION	-1.40688	0.103376	0.357612	-1.29622	0.142202	0.460636	-2.10581	0	0.0119994	-1.58648	0.0284192	0.236128	-1.60823	0.0349265	0.207474	-1.86262	0.00416667	0.133849
KEGG_PATHWAYS_IN_CANCER	1.25444	0.112167	0.339819	1.19846	0.219937	0.494184	-0.741616	0.931624	0.954399	-0.764741	0.845295	0.936512	0.772412	0.817372	1	-0.810532	0.769068	0.853623
KEGG_PENTOSE_AND_GLUCURONATE_INTERCONVERSIONS	-1.01765	0.429688	0.718989	-1.31143	0.151709	0.446596	-0.573743	0.982684	0.966676	-0.487426	0.990566	0.987298	-1.07949	0.372727	0.577846	-0.758655	0.782077	0.870086
KEGG_PENTOSE_PHOSPHATE_PATHWAY	-1.18187	0.253165	0.543939	-0.879447	0.6	0.788046	-1.56754	0.0407725	0.317842	-1.75546	0.0088968	0.139639	-1.53009	0.0313044	0.237032	-1.02996	0.411523	0.654228
KEGG_PEROXISOME	-1.53896	0.0567227	0.294052	-1.78001	0.0083682	0.0848214	-1.51477	0.0222672	0.404639	-0.98142	0.476548	0.769929	-1.24158	0.216667	0.42789	-0.970043	0.475104	0.706296
KEGG_PHENYLALANINE_METABOLISM	-1.03482	0.409978	0.705061	-0.943816	0.509804	0.710515	-0.882863	0.59695	0.844012	-1.25036	0.196046	0.564703	-1.22048	0.216123	0.427828	-1.18534	0.238095	0.577824
KEGG_PHOSPHATIDYLINOSITOL_SIGNALING_SYSTEM	1.57783	0.0195312	0.31677	1.77249	0.00374532	0.453861	-1.50769	0.0229167	0.392341	0.851617	0.744125	1	1.27778	0.141593	1	1.38508	0.0990991	0.600862
KEGG_PORPHYRIN_AND_CHLOROPHYLL_METABOLISM	-1.80126	0	0.075035	-1.46002	0.0951374	0.296745	-1.14013	0.290526	0.579797	-0.997854	0.484076	0.767751	-1.26247	0.208	0.42972	-0.722543	0.812757	0.900271
KEGG_PPAR_SIGNALING_PATHWAY	-0.791714	0.828767	0.860098	0.792828	0.778746	0.88038	0.574962	0.9875	1	-0.870845	0.726087	0.813971	-0.830473	0.70216	0.795672	-0.789752	0.759184	0.865747
KEGG_PRIMARY_BILE_ACID_BIOSYNTHESIS	-1.15087	0.284836	0.581665	-0.670784	0.864629	0.973182	1.02624	0.418787	1	0.543092	0.972772	0.984072	-1.23546	0.218247	0.423977	-1.17158	0.284501	0.553989
KEGG_PRIMARY_IMMUNODEFICIENCY	-0.955071	0.494624	0.738136	-0.539428	0.922306	1	0.490033	0.91945	0.98615	1.32451	0.245977	1	-1.52222	0.110701	0.230484	-1.25826	0.298137	0.5374
KEGG_PRION_DISEASES	-0.771466	0.752119	0.875749	0.635978	0.932119	0.998344	-1.49408	0.0400844	0.397097	-1.10935	0.341424	0.710545	-1.24391	0.178506	0.431643	0.762679	0.826742	1
KEGG_PROGESTERONE_MEDIATED_OOCYTE_MATURATION	1.40618	0.0662879	0.316007	0.835158	0.704415	0.860491	-0.984582	0.466135	0.715444	-1.22468	0.197574	0.570795	-0.90499	0.584103	0.737556	0.792014	0.791506	1
KEGG_PROPANOATE_METABOLISM	-0.931626	0.517172	0.705872	-1.24598	0.220588	0.452281	-0.754446	0.776316	0.954499	-0.933229	0.533081	0.797141	-1.3132	0.226744	0.396788	-1.20226	0.340206	0.599791
KEGG_PROSTATE_CANCER	1.29937	0.101626	0.321019	1.24385	0.149742	0.473678	-1.20892	0.152941	0.52406	0.860304	0.70024	1	0.953786	0.537678	1	0.669899	0.928709	0.954192
KEGG_PROTEASOME	-1.93661	0	0.0339554	-1.97376	0	0.0238976	-1.81777	0.0104167	0.181259	-1.61248	0.0570342	0.228666	-1.94206	0	0.0503941	-1.90089	0.00195695	0.17579
KEGG_PROTEIN_EXPORT	-1.64948	0.0295983	0.204644	-1.88241	0.00420168	0.038334	-0.666631	0.844797	0.944527	-0.941383	0.517824	0.790293	-1.66029	0.0342742	0.17114	-1.44655	0.121514	0.504906
KEGG_PROXIMAL_TUBULE_BICARBONATE_RECLAMATION	0.62033	0.94664	0.997149	0.521202	0.980036	0.988163	0.978866	0.509982	1	-0.975041	0.484502	0.772577	-1.09959	0.331633	0.549632	-1.05354	0.376569	0.633236
KEGG_PURINE_METABOLISM	-1.59282	0.00212314	0.258799	-1.62862	0.0169903	0.187194	-1.32226	0.079918	0.410983	-1.62138	0.00625978	0.234306	-1.25834	0.146959	0.429001	-1.20046	0.165272	0.578879
KEGG_PYRIMIDINE_METABOLISM	-1.77971	0.00411523	0.0830223	-1.7993	0.00659341	0.0813295	-1.44772	0.0496032	0.427288	-1.62897	0.0175131	0.245863	-1.35605	0.101476	0.365082	-1.16486	0.258964	0.556451
KEGG_PYRUVATE_METABOLISM	-1.0702	0.340122	0.66565	-1.28979	0.188797	0.457681	-1.2262	0.223735	0.510561	-1.36255	0.119565	0.408266	-1.55549	0.0790441	0.206425	-1.57329	0.043299	0.595818
KEGG_REGULATION_OF_ACTIN_CYTOSKELETON	0.930126	0.557505	0.697325	1.09774	0.303226	0.584889	-1.41936	0.0196507	0.394088	-1.0027	0.444444	0.768334	-1.16207	0.251282	0.485408	-1.21728	0.207983	0.578046
KEGG_REGULATION_OF_AUTOPHAGY	-1.07998	0.360341	0.657711	-1.33172	0.128107	0.43719	0.612354	0.966667	1	0.925944	0.549057	1	-0.996868	0.454774	0.634429	-1.06312	0.360153	0.631234
KEGG_RENAL_CELL_CARCINOMA	1.22926	0.213018	0.359464	1.18663	0.232601	0.491776	-1.41766	0.0759494	0.381279	-0.972972	0.484193	0.766015	-0.838996	0.661943	0.796647	-1.02751	0.402893	0.650318
KEGG_RENIN_ANGIOTENSIN_SYSTEM	0.838627	0.727626	0.811981	0.588928	0.949097	1	-0.798925	0.691145	0.949164	-0.99766	0.474138	0.756757	-0.795807	0.732419	0.808803	-1.04729	0.406593	0.637032
KEGG_RETINOL_METABOLISM	-0.65364	0.96822	0.93672	-0.395004	0.997579	0.996278	0.656089	0.879496	1	-0.636291	0.92233	0.960094	0.295309	1	0.999385	-0.439316	1	0.989634
KEGG_RIBOSOME	-1.63045	0.0511247	0.215019	-1.7174	0.00215983	0.104582	1.36328	0.209302	1	-1.24778	0.298851	0.556314	-1.45226	0.143925	0.300908	-1.42916	0.176113	0.454645
KEGG_RIG_I_LIKE_RECEPTOR_SIGNALING_PATHWAY	-0.951226	0.511727	0.735789	0.565557	0.975238	0.995218	-0.701839	0.895616	0.960411	1.24694	0.176991	1	1.07922	0.337165	1	-0.844847	0.66457	0.82427
KEGG_RNA_DEGRADATION	-1.37273	0.130879	0.390238	-1.53981	0.0454545	0.289162	-0.778941	0.733981	0.964769	0.831981	0.688699	0.978143	-1.31283	0.133874	0.388767	-1.36535	0.141153	0.463517
KEGG_RNA_POLYMERASE	-1.46456	0.106212	0.310891	-1.77699	0.0104384	0.0766659	-0.996544	0.458506	0.709405	-1.35675	0.128972	0.408079	-1.02777	0.434363	0.617339	-1.14525	0.303393	0.559141
KEGG_SELENOAMINO_ACID_METABOLISM	-1.06289	0.374486	0.669275	-1.50246	0.0490405	0.268786	0.732478	0.84787	1	0.863694	0.651869	1	0.689957	0.874214	1	1.30503	0.15102	0.781421
KEGG_SMALL_CELL_LUNG_CANCER	1.32342	0.0914513	0.306559	0.867046	0.618151	0.827864	-1.02672	0.406061	0.705517	-0.919292	0.589404	0.795723	-0.733066	0.834308	0.872401	0.709378	0.847195	0.950466
KEGG_SNARE_INTERACTIONS_IN_VESICULAR_TRANSPORT	-1.51387	0.0477223	0.271037	-1.28609	0.169165	0.451725	-1.10128	0.311195	0.599853	-0.680493	0.898897	0.960137	-1.11136	0.299807	0.550756	-1.27152	0.159449	0.520862
KEGG_SPHINGOLIPID_METABOLISM	-0.725963	0.815126	0.90771	-0.857371	0.663774	0.808867	-1.4909	0.0605428	0.379686	-1.02065	0.424544	0.787703	0.694087	0.917548	1	0.785173	0.773585	1
KEGG_SPLICEOSOME	-1.36366	0.162978	0.393642	-1.46552	0.11157	0.300892	0.710224	0.804928	1	-0.908949	0.558491	0.806659	-0.917277	0.535573	0.724352	-1.37468	0.173737	0.511267
KEGG_STARCH_AND_SUCROSE_METABOLISM	0.574282	0.980431	1	0.455041	1	0.99095	-0.765386	0.841304	0.94682	0.591696	0.961538	1	-1.10848	0.315549	0.548054	-0.986309	0.490526	0.697478
KEGG_STEROID_BIOSYNTHESIS	-0.942072	0.532389	0.723605	-0.800177	0.689655	0.836782	-1.33175	0.177966	0.403934	-1.40721	0.102837	0.369896	-0.693754	0.859287	0.907836	0.996109	0.44316	1
KEGG_STEROID_HORMONE_BIOSYNTHESIS	-0.867624	0.674673	0.75913	-0.683365	0.915294	0.96957	0.51919	0.99633	1	0.537616	0.97019	0.970181	-0.637097	0.926471	0.927584	-0.884416	0.621053	0.788578
KEGG_SYSTEMIC_LUPUS_ERYTHEMATOSUS	-1.54147	0.104348	0.333102	-1.14308	0.360494	0.541596	1.03433	0.426415	1	1.09554	0.358796	1	-1.74655	0.0145719	0.151485	-1.51559	0.120968	0.466399
KEGG_T_CELL_RECEPTOR_SIGNALING_PATHWAY	1.02118	0.427495	0.605641	1.07395	0.361921	0.603885	0.782189	0.710425	1	0.903861	0.527149	1	-1.10039	0.354962	0.55546	-0.981739	0.454728	0.698181
KEGG_TASTE_TRANSDUCTION	1.70216	0.00582524	0.388794	1.55328	0.0485269	0.447497	1.21497	0.236791	1	1.47875	0.0643432	1	1.56931	0.0375587	0.65889	1.61138	0.024	0.597245
KEGG_TERPENOID_BACKBONE_BIOSYNTHESIS	-0.688252	0.785714	0.910336	-1.03039	0.412371	0.601376	-1.16894	0.276423	0.574487	-0.889037	0.605607	0.816956	-1.55596	0.059387	0.215127	-1.37143	0.134855	0.500884
KEGG_TGF_BETA_SIGNALING_PATHWAY	1.34306	0.111324	0.28906	0.924837	0.545307	0.785493	1.33534	0.103113	1	0.898971	0.579345	1	0.85698	0.643706	1	-0.471311	1	0.992405
KEGG_THYROID_CANCER	0.933048	0.559387	0.718649	0.880165	0.626058	0.817205	-1.13466	0.27553	0.580811	-1.45914	0.0460993	0.343428	-0.828874	0.694946	0.769131	-1.04389	0.386892	0.635922
KEGG_TIGHT_JUNCTION	1.12271	0.261209	0.475413	1.45403	0.0262238	0.324616	-1.06995	0.308559	0.655245	-0.74912	0.882622	0.942079	-0.842833	0.71521	0.797983	-1.17328	0.204641	0.560535
KEGG_TOLL_LIKE_RECEPTOR_SIGNALING_PATHWAY	-0.766204	0.704641	0.864561	-0.526601	0.976087	0.995429	-0.958079	0.484787	0.742233	1.32571	0.160633	1	-1.03914	0.394175	0.605433	-1.17518	0.305613	0.566739
KEGG_TRYPTOPHAN_METABOLISM	-1.24199	0.181223	0.484975	-1.2726	0.149254	0.441116	1.16484	0.222664	1	0.628804	0.974359	1	-1.33506	0.161017	0.383159	-1.11683	0.340081	0.571169
KEGG_TYPE_I_DIABETES_MELLITUS	-1.53502	0.0965665	0.281893	-0.982033	0.484487	0.66859	1.24767	0.298279	1	1.26682	0.259912	1	-1.58256	0.0874317	0.207126	-1.57229	0.0770791	0.525532
KEGG_TYPE_II_DIABETES_MELLITUS	1.37754	0.105263	0.305653	1.57766	0.040493	0.53111	-0.921602	0.587196	0.801267	-0.865928	0.668285	0.813635	0.781968	0.815348	1	0.930851	0.557282	1
KEGG_TYROSINE_METABOLISM	-1.23927	0.146751	0.466387	-1.136	0.261658	0.542964	-0.590762	0.965909	0.966333	-1.06265	0.389291	0.768103	-0.986748	0.491909	0.630469	-0.929488	0.561845	0.744572
KEGG_UBIQUITIN_MEDIATED_PROTEOLYSIS	-0.994065	0.461538	0.724726	-1.24243	0.153518	0.437112	0.875254	0.643006	1	-1.15244	0.253283	0.673883	-1.02094	0.431212	0.614541	-1.16045	0.245545	0.547267
KEGG_VALINE_LEUCINE_AND_ISOLEUCINE_DEGRADATION	-1.26544	0.203187	0.465957	-1.35011	0.180698	0.420148	0.934356	0.51497	1	-0.652905	0.889503	0.971601	-1.34489	0.221154	0.37458	-1.28506	0.238683	0.530668
KEGG_VASCULAR_SMOOTH_MUSCLE_CONTRACTION	1.25526	0.125954	0.347931	1.28688	0.132231	0.418921	-0.904212	0.640919	0.829113	0.978114	0.475645	0.997416	0.878473	0.642317	1	0.964435	0.516252	1
KEGG_VASOPRESSIN_REGULATED_WATER_REABSORPTION	1.38021	0.0594059	0.315176	1.0288	0.409091	0.66215	-1.29683	0.140461	0.403965	-1.14815	0.248201	0.670296	0.622115	0.966102	1	-0.851972	0.716327	0.827552
KEGG_VEGF_SIGNALING_PATHWAY	1.35747	0.0695825	0.300536	1.11236	0.263339	0.582145	-1.19729	0.178112	0.525242	-0.904618	0.645469	0.796016	-0.834908	0.71949	0.796106	-0.809852	0.778481	0.846526
KEGG_VIBRIO_CHOLERAE_INFECTION	-0.923798	0.567452	0.694075	-0.841921	0.690698	0.775171	-1.93976	0	0.0689301	-1.84562	0.00540541	0.128076	-1.41399	0.0919325	0.327944	-1.33039	0.132924	0.495698
KEGG_VIRAL_MYOCARDITIS	-1.00786	0.432967	0.728537	0.804993	0.687188	0.885808	0.787279	0.671756	1	1.18353	0.315166	1	-1.51336	0.10017	0.234094	-1.51384	0.0914634	0.436501
KEGG_WNT_SIGNALING_PATHWAY	1.34361	0.0719844	0.298333	1.32957	0.0815661	0.367837	1.02583	0.448598	1	-0.668345	0.952077	0.96474	1.1281	0.263858	1	0.72116	0.948473	0.981765
