# Supplementary material for: Analysis of the nischarin expression across human tumor types reveals its context-dependent role and a potential as a target for drug repurposing in oncology
Source: PLoS One. 2024 May 23;19(5):e0299685. doi: 10.1371/journal.pone.0299685 (PMC11115306; doi:10.1371/journal.pone.0299685)
Supplement: S6 Table — (XLSX) [file pone.0299685.s014.xlsx]

## Sheet: S6 Table
Table S6. Gene set enrichment results for GBM, SKCM and THCA primary melanoma samples divided by patients' sex - Reactome
NAME	SKCM - females			SKCM - males			GBM - females			GBM - males
	NES	NOM p-val	FDR q-val	NES	NOM p-val	FDR q-val	NES	NOM p-val	FDR q-val	NES	NOM p-val	FDR q-val
REACTOME_A_TETRASACCHARIDE_LINKER_SEQUENCE_IS_REQUIRED_FOR_GAG_SYNTHESIS	1.22255	0.225564	1	-1.09874	0.360877	0.67229	1.06648	0.361314	0.716817	1.16068	0.281022	0.657526
REACTOME_ABC_FAMILY_PROTEINS_MEDIATED_TRANSPORT	-1.69774	0.0176471	0.138486	-1.49959	0.0448029	0.290369	-2.06811	0	0.00511801	-2.0227	0	0.00613727
REACTOME_ABC_TRANSPORTER_DISORDERS	-1.82608	0.00965251	0.135608	-1.66715	0.0220183	0.177028	-2.153	0	0.0123046	-2.10751	0	0.00632517
REACTOME_ABC_TRANSPORTERS_IN_LIPID_HOMEOSTASIS	-0.748489	0.815126	0.931124	1.4026	0.0845411	1	0.933248	0.570866	0.816106	1.15406	0.287435	0.648406
REACTOME_ABERRANT_REGULATION_OF_MITOTIC_EXIT_IN_CANCER_DUE_TO_RB1_DEFECTS	1.22233	0.237354	1	-0.908574	0.565558	0.828841	-1.09508	0.361004	0.53778	-1.62947	0.0225873	0.0935675
REACTOME_ABERRANT_REGULATION_OF_MITOTIC_G1_S_TRANSITION_IN_CANCER_DUE_TO_RB1_DEFECTS	-1.1328	0.319756	0.579905	-1.44146	0.0902394	0.343973	-0.440389	0.988024	0.997311	-0.557739	0.921397	0.956358
REACTOME_ABORTIVE_ELONGATION_OF_HIV_1_TRANSCRIPT_IN_THE_ABSENCE_OF_TAT	-1.50659	0.0791506	0.253081	-1.60267	0.044898	0.20529	-1.42282	0.14751	0.275951	-1.61997	0.0270833	0.0978428
REACTOME_ACETYLCHOLINE_NEUROTRANSMITTER_RELEASE_CYCLE	0.496506	0.996124	1	-0.954574	0.514003	0.805811	1.5272	0.0566406	0.393953	1.3922	0.145719	0.615735
REACTOME_ACTIVATED_NOTCH1_TRANSMITS_SIGNAL_TO_THE_NUCLEUS	-0.878998	0.676289	0.8185	-1.09425	0.338164	0.674329	0.867135	0.651837	0.854279	-1.06184	0.376652	0.518651
REACTOME_ACTIVATED_TAK1_MEDIATES_P38_MAPK_ACTIVATION	-1.21165	0.19798	0.520821	-1.24442	0.187387	0.561766	-1.08048	0.340426	0.543194	-1.42359	0.0877551	0.218248
REACTOME_ACTIVATION_OF_AMPK_DOWNSTREAM_OF_NMDARS	-1.38742	0.0907173	0.371871	-1.19566	0.242857	0.588487	-1.19054	0.235849	0.461467	-1.11618	0.312796	0.47427
REACTOME_ACTIVATION_OF_ANTERIOR_HOX_GENES_IN_HINDBRAIN_DEVELOPMENT_DURING_EARLY_EMBRYOGENESIS	0.923093	0.548387	1	-1.07007	0.374558	0.684243	0.986482	0.46169	0.77421	-0.977477	0.480249	0.589061
REACTOME_ACTIVATION_OF_ATR_IN_RESPONSE_TO_REPLICATION_STRESS	-0.821287	0.604	0.875467	-1.0079	0.472628	0.751051	0.621039	0.803383	0.989774	-0.879936	0.582677	0.687265
REACTOME_ACTIVATION_OF_BAD_AND_TRANSLOCATION_TO_MITOCHONDRIA_	-1.59094	0.0383065	0.200772	-1.48082	0.0574713	0.315549	-1.18499	0.251046	0.463779	-1.36625	0.132118	0.263135
REACTOME_ACTIVATION_OF_BH3_ONLY_PROTEINS	-0.932676	0.553498	0.760731	-1.43515	0.0560748	0.351348	-1.12733	0.26875	0.516895	-1.16651	0.255528	0.439756
REACTOME_ACTIVATION_OF_GENE_EXPRESSION_BY_SREBF_SREBP_	-0.886043	0.576763	0.812058	-0.73349	0.779694	0.937037	1.51131	0.0681363	0.404421	1.61304	0.0380762	0.426127
REACTOME_ACTIVATION_OF_IRF3_IRF7_MEDIATED_BY_TBK1_IKK_EPSILON	-1.10521	0.333333	0.60494	1.21331	0.225806	1	-1.36009	0.128099	0.326505	-1.3716	0.122881	0.257934
REACTOME_ACTIVATION_OF_KAINATE_RECEPTORS_UPON_GLUTAMATE_BINDING	0.953354	0.532416	1	1.01031	0.427461	1	1.21841	0.185824	0.60609	0.823765	0.695502	0.819476
REACTOME_ACTIVATION_OF_MATRIX_METALLOPROTEINASES	-1.21811	0.203704	0.513939	-1.14867	0.30363	0.62663	0.532659	0.992551	1	0.7468	0.750831	0.884043
REACTOME_ACTIVATION_OF_NMDA_RECEPTORS_AND_POSTSYNAPTIC_EVENTS	-0.968815	0.5	0.730829	-1.0416	0.393072	0.710664	1.49103	0.0493359	0.427171	1.13556	0.316239	0.662717
REACTOME_ACTIVATION_OF_SMO	1.1994	0.222816	1	1.03538	0.396018	1	0.734224	0.859922	0.936665	0.917325	0.576029	0.750933
REACTOME_ACTIVATION_OF_THE_MRNA_UPON_BINDING_OF_THE_CAP_BINDING_COMPLEX_AND_EIFS_AND_SUBSEQUENT_BINDING_TO_43S	1.23098	0.332696	1	-1.2328	0.285714	0.570089	-1.64133	0.0464217	0.107401	-1.74609	0.0206186	0.049005
REACTOME_ACTIVATION_OF_THE_PRE_REPLICATIVE_COMPLEX	-1.19579	0.330097	0.522212	-1.19595	0.324771	0.590032	-0.507543	0.881783	0.986895	-1.05592	0.477642	0.521934
REACTOME_ACYL_CHAIN_REMODELLING_OF_PC	0.75901	0.736221	1	0.626807	0.918605	1	-0.788324	0.740964	0.828808	0.675162	0.921405	0.939025
REACTOME_ACYL_CHAIN_REMODELLING_OF_PE	0.849562	0.637795	1	0.633154	0.877828	1	-1.06253	0.370445	0.558186	0.466808	0.995074	0.987727
REACTOME_ACYL_CHAIN_REMODELLING_OF_PG	1.16644	0.299611	1	0.852275	0.632701	1	-1.01027	0.451613	0.603757	-0.772718	0.78628	0.797719
REACTOME_ACYL_CHAIN_REMODELLING_OF_PI	0.748788	0.768501	1	0.382072	0.997722	1	-1.23924	0.226141	0.420274	-0.925814	0.547215	0.641487
REACTOME_ACYL_CHAIN_REMODELLING_OF_PS	1.03076	0.416667	1	0.616564	0.91224	1	-1.17789	0.262097	0.472521	-0.722146	0.835784	0.850714
REACTOME_ADHERENS_JUNCTIONS_INTERACTIONS	-1.00788	0.428274	0.697243	-1.34724	0.118003	0.44946	1.40813	0.104563	0.436695	1.20129	0.246847	0.611709
REACTOME_ADORA2B_MEDIATED_ANTI_INFLAMMATORY_CYTOKINES_PRODUCTION	0.645678	0.976789	1	0.725368	0.933884	1	0.809587	0.766114	0.875122	1.03678	0.405272	0.69255
REACTOME_ADP_SIGNALLING_THROUGH_P2Y_PURINOCEPTOR_1	0.610415	0.94683	1	0.846932	0.695852	0.987211	0.821659	0.742593	0.871955	-0.799441	0.763393	0.776068
REACTOME_ADP_SIGNALLING_THROUGH_P2Y_PURINOCEPTOR_12	0.722633	0.84322	1	0.942869	0.503513	1	-1.16616	0.230928	0.482572	-1.22682	0.218468	0.391298
REACTOME_ADRENALINE_NORADRENALINE_INHIBITS_INSULIN_SECRETION	0.833752	0.733333	1	-0.577806	0.967033	0.98758	1.0955	0.342697	0.693715	0.826817	0.672913	0.819228
REACTOME_AFLATOXIN_ACTIVATION_AND_DETOXIFICATION	0.828761	0.679317	1	-0.774954	0.753065	0.917813	-1.14067	0.33543	0.50591	-1.07287	0.334917	0.511974
REACTOME_AGGREPHAGY	-1.62072	0.00416667	0.180308	-1.6873	0.0139373	0.180576	-1.30603	0.160714	0.366478	-1.22517	0.176471	0.390883
REACTOME_AMINE_LIGAND_BINDING_RECEPTORS	0.738743	0.878558	1	0.651512	0.950392	1	0.937721	0.511029	0.815786	1.32483	0.190394	0.595547
REACTOME_AMINO_ACID_TRANSPORT_ACROSS_THE_PLASMA_MEMBRANE	-0.617833	0.958874	0.987326	-1.60832	0.0127592	0.201124	1.06341	0.378218	0.720038	1.60211	0.0218487	0.40681
REACTOME_AMINO_ACIDS_REGULATE_MTORC1	-1.56742	0.036	0.207122	-1.5144	0.0433962	0.275141	-1.07013	0.363636	0.553013	-1.1278	0.287912	0.461511
REACTOME_AMYLOID_FIBER_FORMATION	-0.988951	0.479675	0.715401	-0.918384	0.588608	0.819912	-0.942818	0.545842	0.679853	-1.04915	0.371134	0.529557
REACTOME_ANCHORING_FIBRIL_FORMATION	0.421212	0.988395	0.998851	0.35175	0.995565	0.998997	0.819379	0.679924	0.868327	1.26204	0.213805	0.590232
REACTOME_ANCHORING_OF_THE_BASAL_BODY_TO_THE_PLASMA_MEMBRANE	0.713963	0.854932	1	0.974762	0.493304	1	0.938866	0.532091	0.819603	1.02896	0.424474	0.697028
REACTOME_ANTI_INFLAMMATORY_RESPONSE_FAVOURING_LEISHMANIA_PARASITE_INFECTION	-0.559527	1	0.990299	0.824225	0.729345	1	0.707262	0.914179	0.9609	1.02253	0.421569	0.688761
REACTOME_ANTIGEN_ACTIVATES_B_CELL_RECEPTOR_BCR_LEADING_TO_GENERATION_OF_SECOND_MESSENGERS	-1.09947	0.328767	0.609187	1.13158	0.330073	1	-0.637779	0.834395	0.938152	0.496599	0.958781	0.981971
REACTOME_ANTIGEN_PRESENTATION_FOLDING_ASSEMBLY_AND_PEPTIDE_LOADING_OF_CLASS_I_MHC	-1.54658	0.0891089	0.219308	0.653199	0.802875	1	-1.41046	0.15812	0.281312	-1.06722	0.407867	0.517784
REACTOME_ANTIGEN_PROCESSING_CROSS_PRESENTATION	-1.59814	0.0693642	0.193247	-1.09672	0.390424	0.670793	-1.98447	0	0.00685865	-1.96711	0	0.00687988
REACTOME_ANTIGEN_PROCESSING_UBIQUITINATION_PROTEASOME_DEGRADATION	-0.955541	0.537525	0.743147	-1.2126	0.176895	0.575201	-1.58249	0.00974659	0.148051	-1.62392	0.00646552	0.0963666
REACTOME_ANTIMICROBIAL_PEPTIDES	0.478287	0.996032	1	-0.592845	0.925203	0.986298	-1.28155	0.226	0.383972	-1.02673	0.413242	0.544275
REACTOME_ANTIVIRAL_MECHANISM_BY_IFN_STIMULATED_GENES	-0.95728	0.533465	0.741386	-0.71797	0.785311	0.939287	-1.22651	0.226378	0.434705	-1.22215	0.255187	0.391253
REACTOME_APC_C_CDC20_MEDIATED_DEGRADATION_OF_CYCLIN_B	0.938989	0.549383	1	-1.36877	0.144487	0.426369	-1.42078	0.125714	0.274052	-1.69806	0.00612245	0.0673388
REACTOME_APC_C_CDH1_MEDIATED_DEGRADATION_OF_CDC20_AND_OTHER_APC_C_CDH1_TARGETED_PROTEINS_IN_LATE_MITOSIS_EARLY_G1	-1.68643	0.0483559	0.146713	-1.74614	0.0113208	0.161411	-1.97205	0.00188324	0.00749389	-1.98643	0	0.00605144
REACTOME_APC_C_MEDIATED_DEGRADATION_OF_CELL_CYCLE_PROTEINS	-1.60084	0.0645793	0.192119	-1.64772	0.039548	0.179483	-1.85825	0.0172084	0.0207341	-1.97728	0	0.00645001
REACTOME_APC_CDC20_MEDIATED_DEGRADATION_OF_NEK2A	0.917324	0.584551	1	-1.21686	0.266667	0.576572	-1.38871	0.163534	0.30021	-1.70882	0.010101	0.0629291
REACTOME_APOPTOTIC_CLEAVAGE_OF_CELLULAR_PROTEINS	-0.977421	0.48008	0.722242	-0.808669	0.732082	0.893478	1.01023	0.425532	0.7517	1.25587	0.15514	0.596473
REACTOME_APOPTOTIC_EXECUTION_PHASE	-0.870775	0.658869	0.821951	0.825428	0.764563	1	0.928971	0.578842	0.816231	1.23329	0.2	0.592456
REACTOME_APOPTOTIC_FACTOR_MEDIATED_RESPONSE	-1.57131	0.0316574	0.203692	-0.960358	0.513566	0.80114	-1.5315	0.0340681	0.178262	-1.58242	0.0405117	0.11951
REACTOME_AQUAPORIN_MEDIATED_TRANSPORT	0.585231	0.99031	1	-1.06042	0.375371	0.692047	1.29182	0.132727	0.53175	0.773669	0.823333	0.871929
REACTOME_ARACHIDONIC_ACID_METABOLISM	0.453508	0.998077	1	-0.7659	0.75	0.919141	-1.23415	0.202532	0.426794	-0.696775	0.907543	0.87605
REACTOME_ASPARAGINE_N_LINKED_GLYCOSYLATION	-1.90175	0	0.200171	-1.6165	0.0136752	0.19655	-1.34913	0.0831601	0.341767	-1.43157	0.0816777	0.210303
REACTOME_ASSEMBLY_AND_CELL_SURFACE_PRESENTATION_OF_NMDA_RECEPTORS	-1.13703	0.254737	0.579098	-1.19881	0.226708	0.589836	1.22399	0.192678	0.601197	1.08284	0.370307	0.676542
REACTOME_ASSEMBLY_OF_ACTIVE_LPL_AND_LIPC_LIPASE_COMPLEXES	-0.986368	0.468041	0.717047	-1.37607	0.105344	0.417923	0.655558	0.916357	0.98563	0.593503	0.948763	0.968398
REACTOME_ASSEMBLY_OF_COLLAGEN_FIBRILS_AND_OTHER_MULTIMERIC_STRUCTURES	-0.775482	0.704545	0.918224	0.673031	0.786058	1	0.556996	0.896749	1	1.07101	0.430034	0.669774
REACTOME_ASSEMBLY_OF_THE_PRE_REPLICATIVE_COMPLEX	-1.81917	0.0194932	0.126564	-1.75962	0.00754717	0.183856	-1.91626	0.00192308	0.0115031	-1.99102	0	0.00607495
REACTOME_ASSOCIATION_OF_TRIC_CCT_WITH_TARGET_PROTEINS_DURING_BIOSYNTHESIS	-1.35392	0.108696	0.402891	-1.25827	0.151341	0.553118	-0.987068	0.447525	0.630211	-1.47443	0.0463576	0.184928
REACTOME_ASYMMETRIC_LOCALIZATION_OF_PCP_PROTEINS	-1.70468	0.0210325	0.137932	-1.72038	0.011215	0.162226	-2.05449	0	0.00458648	-2.01601	0	0.00642855
REACTOME_ATF4_ACTIVATES_GENES_IN_RESPONSE_TO_ENDOPLASMIC_RETICULUM_STRESS	1.04951	0.400818	1	-0.938177	0.53484	0.810002	-1.5082	0.0627376	0.194758	-1.40848	0.10766	0.229823
REACTOME_ATTENUATION_PHASE	-0.785572	0.751004	0.906853	-0.899534	0.556338	0.8363	-1.42154	0.0985626	0.276024	-1.31138	0.148148	0.310376
REACTOME_AUF1_HNRNP_D0_BINDS_AND_DESTABILIZES_MRNA	-1.79826	0.0262172	0.125197	-1.75057	0.00750469	0.171194	-2.00225	0	0.00601698	-2.03763	0	0.00516207
REACTOME_AURKA_ACTIVATION_BY_TPX2	-1.02019	0.434322	0.683028	-0.991215	0.485075	0.767652	0.947698	0.502092	0.813184	0.99904	0.467961	0.700522
REACTOME_AUTOPHAGY	-1.48291	0.0186722	0.275074	-1.56723	0.0243902	0.226215	-1.49134	0.0571429	0.204431	-1.5083	0.0202247	0.165443
REACTOME_B_WICH_COMPLEX_POSITIVELY_REGULATES_RRNA_EXPRESSION	0.820954	0.665362	1	0.992957	0.455724	1	0.937596	0.540486	0.813113	-1.01521	0.420619	0.550479
REACTOME_BASE_EXCISION_REPAIR	-0.857327	0.59802	0.834601	-0.817856	0.692164	0.882196	-1.12471	0.341699	0.51656	-1.45174	0.120332	0.199231
REACTOME_BASE_EXCISION_REPAIR_AP_SITE_FORMATION	-0.721796	0.830078	0.950533	1.35973	0.128755	1	-1.3063	0.178707	0.367698	-1.60357	0.0319829	0.105897
REACTOME_BASIGIN_INTERACTIONS	-0.860662	0.680851	0.831968	-1.18489	0.209424	0.597691	0.644106	0.941748	0.991852	0.929427	0.547826	0.745665
REACTOME_BBSOME_MEDIATED_CARGO_TARGETING_TO_CILIUM	0.887829	0.592814	1	1.14803	0.321888	1	-1.42098	0.121154	0.275243	-1.63564	0.0282609	0.0921665
REACTOME_BETA_CATENIN_INDEPENDENT_WNT_SIGNALING	-1.3421	0.0933852	0.418961	-1.53645	0.0352941	0.254162	-1.82896	0.0020284	0.0268825	-1.81257	0	0.0286427
REACTOME_BETA_CATENIN_PHOSPHORYLATION_CASCADE	0.850184	0.65286	1	-0.79826	0.726766	0.906498	0.774292	0.738	0.905717	0.767179	0.747036	0.879447
REACTOME_BETA_DEFENSINS	-0.604008	0.913958	0.989878	1.09058	0.352941	1	-0.416147	0.993657	0.996407	-1.14886	0.293706	0.454599
REACTOME_BILE_ACID_AND_BILE_SALT_METABOLISM	0.890564	0.611742	1	0.533913	0.989071	1	0.749419	0.821918	0.921586	1.1519	0.285714	0.64972
REACTOME_BINDING_AND_UPTAKE_OF_LIGANDS_BY_SCAVENGER_RECEPTORS	0.69036	0.836224	1	0.655033	0.923664	1	-0.960874	0.49345	0.662308	-0.540247	0.966667	0.961188
REACTOME_BIOLOGICAL_OXIDATIONS	-0.66514	0.9718	0.97785	-0.715275	0.865801	0.939629	-1.45174	0.0472279	0.246776	-1.25105	0.124706	0.365769
REACTOME_BIOSYNTHESIS_OF_SPECIALIZED_PRORESOLVING_MEDIATORS_SPMS_	1.1332	0.306569	1	-0.665458	0.901716	0.970375	-0.709415	0.826552	0.889513	-1.09246	0.337868	0.495131
REACTOME_BIOSYNTHESIS_OF_THE_N_GLYCAN_PRECURSOR_DOLICHOL_LIPID_LINKED_OLIGOSACCHARIDE_LLO_AND_TRANSFER_TO_A_NASCENT_PROTEIN	-1.85512	0	0.153194	-1.65944	0.00840336	0.179115	-1.27184	0.173737	0.389327	-1.72619	0.0149573	0.057303
REACTOME_BLOOD_GROUP_SYSTEMS_BIOSYNTHESIS	-0.580838	0.976608	0.989799	-0.687224	0.897822	0.957192	1.10999	0.314229	0.675069	0.86	0.689981	0.798602
REACTOME_BMAL1_CLOCK_NPAS2_ACTIVATES_CIRCADIAN_GENE_EXPRESSION	1.19099	0.257944	1	1.07687	0.371179	1	1.65863	0.0217786	0.328065	1.56773	0.0491493	0.42791
REACTOME_BRANCHED_CHAIN_AMINO_ACID_CATABOLISM	0.891113	0.580897	1	0.879439	0.589431	1	-0.591939	0.9	0.967891	-1.10908	0.373494	0.478853
REACTOME_BUDDING_AND_MATURATION_OF_HIV_VIRION	-1.17848	0.261209	0.533008	-1.52244	0.0379507	0.267655	-1.60398	0.0289575	0.134841	-1.81391	0.00416667	0.0285718
REACTOME_BUTYRATE_RESPONSE_FACTOR_1_BRF1_BINDS_AND_DESTABILIZES_MRNA	1.22803	0.20122	1	1.35898	0.124224	1	-1.09346	0.360153	0.537311	-1.17867	0.280922	0.431547
REACTOME_C_TYPE_LECTIN_RECEPTORS_CLRS_	-1.46036	0.0967742	0.290936	-1.3092	0.167845	0.510492	-1.79261	0	0.0369282	-1.81589	0.00222222	0.0294673
REACTOME_CA_DEPENDENT_EVENTS	-1.04522	0.398374	0.653522	0.787609	0.798913	1	1.87556	0.00570342	0.200081	1.54422	0.0451264	0.438338
REACTOME_CA2_PATHWAY	0.810155	0.785855	1	0.918302	0.596859	1	1.33576	0.113173	0.513466	1.31735	0.112281	0.589107
REACTOME_CALNEXIN_CALRETICULIN_CYCLE	-1.33779	0.167939	0.42059	-0.923968	0.553271	0.815734	-1.52901	0.0595483	0.179866	-1.41271	0.112554	0.226043
REACTOME_CARBOXYTERMINAL_POST_TRANSLATIONAL_MODIFICATIONS_OF_TUBULIN	-1.42966	0.0860927	0.336485	-1.10713	0.333333	0.663802	0.558955	0.981443	1	0.833801	0.687386	0.819189
REACTOME_CARDIAC_CONDUCTION	0.717057	0.930657	1	0.769332	0.916376	0.995816	1.45294	0.0351202	0.399516	1.38545	0.123994	0.613421
REACTOME_CARGO_CONCENTRATION_IN_THE_ER	-1.52978	0.0763209	0.232801	-0.588196	0.942003	0.986116	-1.53454	0.0529661	0.177408	-1.44091	0.122363	0.205985
REACTOME_CARGO_RECOGNITION_FOR_CLATHRIN_MEDIATED_ENDOCYTOSIS	-0.75354	0.930279	0.928934	-0.826306	0.703704	0.88372	-1.07164	0.366594	0.55214	-0.939722	0.530093	0.629721
REACTOME_CARGO_TRAFFICKING_TO_THE_PERICILIARY_MEMBRANE	1.01668	0.49004	1	1.23604	0.20614	1	-0.995022	0.460159	0.623348	-1.22228	0.205742	0.392391
REACTOME_CASPASE_ACTIVATION_VIA_DEATH_RECEPTORS_IN_THE_PRESENCE_OF_LIGAND	-1.20613	0.28655	0.517463	1.12479	0.32538	1	-1.5148	0.0630081	0.191383	-1.15436	0.334686	0.450661
REACTOME_CASPASE_ACTIVATION_VIA_EXTRINSIC_APOPTOTIC_SIGNALLING_PATHWAY	-1.4407	0.0923379	0.319421	1.0356	0.405152	1	-0.967834	0.518987	0.655286	0.761672	0.755064	0.88544
REACTOME_CD209_DC_SIGN_SIGNALING	-1.40531	0.0948617	0.350229	-0.528146	0.978339	0.993247	1.25017	0.168582	0.577451	1.03658	0.396975	0.690359
REACTOME_CD28_CO_STIMULATION	-1.27812	0.188119	0.476167	1.06348	0.367681	1	1.05025	0.381958	0.729157	1.02822	0.403509	0.69328
REACTOME_CD28_DEPENDENT_PI3K_AKT_SIGNALING	-1.1953	0.205589	0.521303	-0.943406	0.544144	0.813943	1.36903	0.124031	0.49211	1.26984	0.153169	0.60044
REACTOME_CELL_CELL_COMMUNICATION	-1.25365	0.172	0.483899	-0.924735	0.551242	0.817713	1.12152	0.279773	0.677464	1.35469	0.0909091	0.600256
REACTOME_CELL_CELL_JUNCTION_ORGANIZATION	-1.02869	0.403361	0.676535	-0.982165	0.486647	0.779265	1.07542	0.340385	0.707343	1.21335	0.197842	0.605552
REACTOME_CELL_CYCLE_CHECKPOINTS	-1.31322	0.199219	0.443714	-1.28128	0.201128	0.543322	-1.33065	0.196881	0.355193	-1.55457	0.0809129	0.132046
REACTOME_CELL_CYCLE_MITOTIC	-1.27284	0.226378	0.480211	-1.27862	0.195572	0.544811	-1.06538	0.408829	0.556388	-1.29154	0.212679	0.325616
REACTOME_CELL_DEATH_SIGNALLING_VIA_NRAGE_NRIF_AND_NADE	-0.718723	0.939271	0.952708	-0.866159	0.716346	0.858432	1.56445	0.0235081	0.353795	1.53198	0.0136187	0.465038
REACTOME_CELL_EXTRACELLULAR_MATRIX_INTERACTIONS	-1.82014	0.00618557	0.130926	-1.2372	0.255898	0.564378	-0.800353	0.677485	0.820627	0.385286	0.996016	0.996381
REACTOME_CELL_JUNCTION_ORGANIZATION	-1.37518	0.120724	0.383638	-1.07987	0.348438	0.686282	0.770652	0.824299	0.909046	1.13329	0.295826	0.658085
REACTOME_CELL_SURFACE_INTERACTIONS_AT_THE_VASCULAR_WALL	-0.977473	0.477987	0.723939	-0.543135	0.995276	0.990491	-0.553005	0.985685	0.9767	0.606334	0.942078	0.965883
REACTOME_CELLULAR_HEXOSE_TRANSPORT	-1.073	0.367171	0.637821	-0.881469	0.622951	0.856531	0.633227	0.903614	0.99186	0.821433	0.706294	0.820974
REACTOME_CELLULAR_RESPONSE_TO_HEAT_STRESS	-1.1661	0.237996	0.541881	-1.12641	0.291519	0.647195	-0.944809	0.533074	0.679861	-1.10291	0.286008	0.485498
REACTOME_CELLULAR_RESPONSE_TO_HYPOXIA	-1.72705	0.0277264	0.136265	-1.74967	0.010989	0.16642	-2.05364	0	0.00432779	-2.05264	0	0.00571895
REACTOME_CELLULAR_SENESCENCE	-0.874541	0.718686	0.818171	-0.912829	0.633157	0.825682	1.2754	0.126	0.54433	1.09069	0.325967	0.671952
REACTOME_CGMP_EFFECTS	0.95361	0.535581	1	1.36705	0.123563	1	1.29491	0.204007	0.528754	1.2265	0.257785	0.589959
REACTOME_CHAPERONE_MEDIATED_AUTOPHAGY	0.968725	0.493204	1	-0.843232	0.696923	0.875963	-1.53912	0.0482625	0.173135	-1.2865	0.151448	0.328562
REACTOME_CHEMOKINE_RECEPTORS_BIND_CHEMOKINES	0.769278	0.671845	1	1.24145	0.25187	1	-1.05387	0.457203	0.564781	-0.786737	0.693467	0.787856
REACTOME_CHOLESTEROL_BIOSYNTHESIS	-1.58324	0.0626223	0.204644	-1.17352	0.318359	0.597617	-0.942853	0.511952	0.681494	-1.0002	0.466934	0.56318
REACTOME_CHONDROITIN_SULFATE_BIOSYNTHESIS	1.13659	0.299632	1	-1.41179	0.0751252	0.371907	0.82862	0.664165	0.872604	0.995458	0.486289	0.704492
REACTOME_CHONDROITIN_SULFATE_DERMATAN_SULFATE_METABOLISM	1.04137	0.409524	1	-1.26977	0.192953	0.545513	0.679894	0.878004	0.974203	1.00523	0.434629	0.69883
REACTOME_CHROMATIN_MODIFYING_ENZYMES	1.29136	0.164729	1	1.16638	0.272537	1	1.52723	0.0643863	0.401545	1.46033	0.108108	0.546787
REACTOME_CHROMOSOME_MAINTENANCE	-1.23697	0.259481	0.494848	-1.16281	0.27963	0.607419	-1.15174	0.358416	0.498682	-1.52897	0.077551	0.152487
REACTOME_CILIUM_ASSEMBLY	0.916152	0.551657	1	1.25637	0.176856	1	-0.872081	0.617188	0.746979	0.97526	0.481836	0.722454
REACTOME_CIRCADIAN_CLOCK	0.86299	0.660448	1	0.880035	0.612385	1	1.63303	0.026738	0.321603	1.28977	0.164835	0.583207
REACTOME_CITRIC_ACID_CYCLE_TCA_CYCLE_	-1.25913	0.234951	0.477674	-0.896201	0.590566	0.839319	-1.34091	0.187856	0.349266	-1.58995	0.0508475	0.114193
REACTOME_CLASS_A_1_RHODOPSIN_LIKE_RECEPTORS_	0.616012	0.954717	1	0.949645	0.536723	1	-0.46492	0.997783	0.995182	0.832075	0.686064	0.815336
REACTOME_CLASS_B_2_SECRETIN_FAMILY_RECEPTORS_	0.639879	0.928166	1	-0.460036	1	0.997431	-0.557717	1	0.976341	0.649111	0.950147	0.949806
REACTOME_CLASS_C_3_METABOTROPIC_GLUTAMATE_PHEROMONE_RECEPTORS_	1.42119	0.0959693	1	1.6902	0.0188679	1	1.64177	0.0219561	0.333028	1.63943	0.018018	0.481406
REACTOME_CLASS_I_MHC_MEDIATED_ANTIGEN_PROCESSING_PRESENTATION	-1.09945	0.294235	0.607331	-1.02589	0.425414	0.734939	-1.60126	0	0.136209	-1.64569	0.00691244	0.0871206
REACTOME_CLASS_I_PEROXISOMAL_MEMBRANE_PROTEIN_IMPORT	-1.13604	0.296	0.579157	1.0268	0.449275	1	-1.4114	0.125	0.281531	-1.53862	0.0614754	0.144314
REACTOME_CLATHRIN_MEDIATED_ENDOCYTOSIS	-1.19316	0.166016	0.523374	-1.14365	0.259005	0.631753	-1.01515	0.433404	0.605076	0.904102	0.602076	0.751429
REACTOME_CLEC7A_DECTIN_1_SIGNALING	-1.64047	0.0511364	0.176119	-1.43457	0.102857	0.349987	-2.00137	0	0.00568797	-2.00172	0	0.00583745
REACTOME_COBALAMIN_CBL_VITAMIN_B12_TRANSPORT_AND_METABOLISM	-0.857469	0.722441	0.836153	0.696689	0.883249	1	-1.14006	0.277666	0.50533	-0.786657	0.790323	0.786318
REACTOME_COLLAGEN_BIOSYNTHESIS_AND_MODIFYING_ENZYMES	-0.757284	0.760417	0.926954	0.668811	0.846354	1	0.541727	0.900749	1	0.678714	0.790816	0.939635
REACTOME_COLLAGEN_CHAIN_TRIMERIZATION	-0.614943	0.89613	0.987772	0.796887	0.671679	1	0.873502	0.610465	0.85303	1.08711	0.409836	0.673382
REACTOME_COLLAGEN_DEGRADATION	-0.997845	0.474333	0.710567	-0.595549	0.908475	0.986143	0.57465	0.893333	1	0.741431	0.740171	0.887032
REACTOME_COLLAGEN_FORMATION	-0.841263	0.640919	0.851761	0.572736	0.928218	1	0.431986	0.990637	1	0.720444	0.767764	0.903275
REACTOME_COMMON_PATHWAY_OF_FIBRIN_CLOT_FORMATION	0.971537	0.489524	1	-0.935152	0.609179	0.81438	-1.29149	0.150515	0.378126	-1.0356	0.423077	0.537796
REACTOME_COMPLEMENT_CASCADE	1.27624	0.185185	1	0.882671	0.639752	1	-1.12643	0.309426	0.516899	-0.577591	0.923423	0.952736
REACTOME_COMPLEX_I_BIOGENESIS	-1.13732	0.390342	0.580394	-1.7495	0.03125	0.161058	-1.86965	0	0.0178562	-1.79797	0	0.0330976
REACTOME_CONSTITUTIVE_SIGNALING_BY_ABERRANT_PI3K_IN_CANCER	0.720709	0.89505	1	1.04428	0.373563	1	0.920795	0.585321	0.818792	1.05217	0.393258	0.688446
REACTOME_CONSTITUTIVE_SIGNALING_BY_AKT1_E17K_IN_CANCER	-1.19835	0.233068	0.523048	-1.29314	0.158582	0.530679	1.30288	0.148221	0.519377	1.26282	0.187943	0.596548
REACTOME_CONSTITUTIVE_SIGNALING_BY_EGFRVIII	0.997582	0.457256	1	-0.722974	0.841441	0.935689	1.11623	0.325048	0.685524	1.34791	0.123791	0.576803
REACTOME_CONSTITUTIVE_SIGNALING_BY_LIGAND_RESPONSIVE_EGFR_CANCER_VARIANTS	0.958989	0.511719	1	-0.933428	0.579585	0.815934	-1.02552	0.422998	0.597178	1.05651	0.392593	0.685295
REACTOME_CONVERSION_FROM_APC_C_CDC20_TO_APC_C_CDH1_IN_LATE_ANAPHASE	1.16878	0.27551	1	-1.04606	0.417939	0.702552	-1.1105	0.360687	0.527712	-1.59717	0.0363636	0.110051
REACTOME_COOPERATION_OF_PDCL_PHLP1_AND_TRIC_CCT_IN_G_PROTEIN_BETA_FOLDING	-0.776014	0.849903	0.919229	-0.932277	0.577922	0.81472	-1.14355	0.28131	0.504113	-1.4687	0.0345622	0.185512
REACTOME_COOPERATION_OF_PREFOLDIN_AND_TRIC_CCT_IN_ACTIN_AND_TUBULIN_FOLDING	-1.7302	0.00796813	0.138202	-1.71901	0.00881834	0.160419	-1.77793	0.00773694	0.0417392	-1.8823	0.00229885	0.0170876
REACTOME_COPI_DEPENDENT_GOLGI_TO_ER_RETROGRADE_TRAFFIC	-1.79253	0.00398406	0.123639	-1.52375	0.0352734	0.269948	-1.19807	0.223735	0.4607	-0.942017	0.547564	0.631995
REACTOME_COPI_INDEPENDENT_GOLGI_TO_ER_RETROGRADE_TRAFFIC	-1.86524	0.00403226	0.148239	-1.27171	0.177656	0.543413	-1.14169	0.243762	0.505835	-1.03035	0.410926	0.540072
REACTOME_COPI_MEDIATED_ANTEROGRADE_TRANSPORT	-1.81244	0.00395257	0.123796	-1.55806	0.0309654	0.229567	-1.33558	0.098	0.352567	-1.17472	0.224444	0.430334
REACTOME_COPII_MEDIATED_VESICLE_TRANSPORT	-1.51103	0.0615079	0.250358	-1.24824	0.16548	0.560309	-1.4028	0.100604	0.288984	-1.31184	0.178649	0.310997
REACTOME_COSTIMULATION_BY_THE_CD28_FAMILY	-0.562087	0.92986	0.992558	0.90541	0.519187	1	-1.04525	0.39501	0.568128	0.549768	0.950086	0.974121
REACTOME_CREB1_PHOSPHORYLATION_THROUGH_NMDA_RECEPTOR_MEDIATED_ACTIVATION_OF_RAS_SIGNALING	1.01069	0.445872	1	-0.751171	0.821317	0.925563	1.47827	0.0831793	0.425284	1.47797	0.102703	0.544536
REACTOME_CRMPS_IN_SEMA3A_SIGNALING	0.957768	0.511494	1	-0.72559	0.828756	0.935365	1.37068	0.142035	0.493029	1.32142	0.17357	0.588988
REACTOME_CROSS_PRESENTATION_OF_SOLUBLE_EXOGENOUS_ANTIGENS_ENDOSOMES_	-1.74239	0.0369686	0.130701	-1.60485	0.0500928	0.204062	-2.06512	0	0.00443055	-1.97097	0	0.00701394
REACTOME_CROSSLINKING_OF_COLLAGEN_FIBRILS	0.938855	0.528846	1	0.609525	0.883055	1	0.844377	0.645283	0.864612	1.04067	0.452922	0.695227
REACTOME_CTLA4_INHIBITORY_SIGNALING	-0.678499	0.867589	0.969285	0.882914	0.627232	1	-0.814654	0.704883	0.806312	0.626603	0.924866	0.958681
REACTOME_CYCLIN_A_B1_B2_ASSOCIATED_EVENTS_DURING_G2_M_TRANSITION	-1.29653	0.212891	0.456842	-1.75556	0.00753296	0.169374	-1.05036	0.431559	0.56433	-1.46925	0.117043	0.185825
REACTOME_CYCLIN_A_CDK2_ASSOCIATED_EVENTS_AT_S_PHASE_ENTRY	-1.687	0.0291829	0.148432	-1.70196	0.0132075	0.173676	-1.93756	0.00189753	0.0100694	-2.10318	0	0.00460721
REACTOME_CYCLIN_D_ASSOCIATED_EVENTS_IN_G1	-0.71564	0.87674	0.954983	-1.19747	0.22963	0.590746	-1.06653	0.372	0.556014	-1.49572	0.0635965	0.171005
REACTOME_CYTOCHROME_P450_ARRANGED_BY_SUBSTRATE_TYPE	0.939714	0.512871	1	-0.621032	0.926267	0.984826	0.459019	0.998016	1	0.867061	0.637655	0.795899
REACTOME_CYTOSOLIC_SENSORS_OF_PATHOGEN_ASSOCIATED_DNA_	-1.31852	0.135246	0.440032	0.916772	0.602174	1	-1.3843	0.0681363	0.303371	-1.39741	0.0926724	0.238245
REACTOME_CYTOSOLIC_SULFONATION_OF_SMALL_MOLECULES	0.844201	0.695327	1	1.05887	0.362205	1	-1.12156	0.302231	0.515479	-1.1453	0.254951	0.455867
REACTOME_DAG_AND_IP3_SIGNALING	-0.764079	0.827515	0.925422	0.910732	0.61126	1	1.8216	0.00754717	0.259067	1.59876	0.0291439	0.403497
REACTOME_DAP12_INTERACTIONS	-0.548815	0.927835	0.984928	1.01504	0.421053	1	-1.09262	0.36129	0.535512	-0.578812	0.935335	0.953907
REACTOME_DAP12_SIGNALING	0.605723	0.913462	1	1.00147	0.455378	1	-0.96769	0.473002	0.65386	0.682633	0.86562	0.937527
REACTOME_DARPP_32_EVENTS	-1.08121	0.357422	0.627103	-1.06733	0.348135	0.688321	-0.718212	0.829322	0.8875	-1.14395	0.31106	0.456464
REACTOME_DDX58_IFIH1_MEDIATED_INDUCTION_OF_INTERFERON_ALPHA_BETA	-0.939714	0.502879	0.759168	1.11748	0.308468	1	-1.32514	0.133612	0.358776	-1.23998	0.19798	0.373945
REACTOME_DEACTIVATION_OF_THE_BETA_CATENIN_TRANSACTIVATING_COMPLEX	-0.791447	0.782881	0.90782	-0.816393	0.755319	0.88333	1.14135	0.285156	0.668576	1.07329	0.359073	0.678859
REACTOME_DEADENYLATION_DEPENDENT_MRNA_DECAY	0.906622	0.565392	1	1.09307	0.340164	1	-1.33198	0.159681	0.354652	-1.44289	0.100616	0.20475
REACTOME_DEADENYLATION_OF_MRNA	1.01371	0.444231	1	0.982805	0.459514	1	-0.862065	0.647658	0.757071	-1.14084	0.270492	0.456701
REACTOME_DEATH_RECEPTOR_SIGNALLING	-1.19288	0.160896	0.522003	0.859793	0.742931	1	1.26707	0.136538	0.551457	1.26448	0.123772	0.600912
REACTOME_DECTIN_1_MEDIATED_NONCANONICAL_NF_KB_SIGNALING	-1.7067	0.0432331	0.140158	-1.65412	0.0346154	0.181377	-2.02402	0	0.00513199	-2.03101	0	0.0054842
REACTOME_DECTIN_2_FAMILY	0.617067	0.915832	1	1.09953	0.34	1	-0.71202	0.818565	0.891744	0.796809	0.732538	0.850292
REACTOME_DEFECTIVE_B4GALT7_CAUSES_EDS_PROGEROID_TYPE	1.17774	0.28	1	-0.932508	0.546624	0.815952	1.08416	0.348457	0.7015	1.10491	0.361011	0.665811
REACTOME_DEFECTIVE_C1GALT1C1_CAUSES_TN_POLYAGGLUTINATION_SYNDROME_TNPS_	0.840789	0.651116	1	-0.760354	0.774963	0.917977	0.551226	0.963039	1	1.01174	0.461812	0.696319
REACTOME_DEFECTIVE_CFTR_CAUSES_CYSTIC_FIBROSIS	-1.90005	0.0111524	0.176715	-1.60118	0.0451128	0.20503	-2.04807	0	0.00459497	-2.09353	0	0.0046698
REACTOME_DEFECTS_IN_VITAMIN_AND_COFACTOR_METABOLISM	0.95163	0.524752	1	0.804016	0.715576	1	-0.696577	0.864583	0.89615	-0.908756	0.549783	0.657995
REACTOME_DEFECTS_OF_CONTACT_ACTIVATION_SYSTEM_CAS_AND_KALLIKREIN_KININ_SYSTEM_KKS_	0.719299	0.834286	1	-0.98431	0.495114	0.776514	-0.796282	0.74477	0.825269	1.00811	0.441125	0.700634
REACTOME_DEFENSINS	-0.599082	0.898239	0.989454	0.775521	0.714286	0.998378	-0.53691	0.942387	0.980033	-1.15491	0.289855	0.451203
REACTOME_DEGRADATION_OF_AXIN	-1.66018	0.0533333	0.158249	-1.67636	0.0225141	0.179105	-2.05503	0	0.00500344	-2.05116	0	0.00539674
REACTOME_DEGRADATION_OF_BETA_CATENIN_BY_THE_DESTRUCTION_COMPLEX	-1.66077	0.0325048	0.159692	-1.67511	0.0185185	0.177759	-2.00977	0	0.00546122	-1.97939	0	0.00658628
REACTOME_DEGRADATION_OF_DVL	-1.86525	0.00956023	0.161715	-1.61703	0.0379507	0.198524	-2.01782	0	0.00497418	-2.00879	0	0.00574479
REACTOME_DEGRADATION_OF_GLI1_BY_THE_PROTEASOME	-1.80878	0.0149533	0.122753	-1.68265	0.0296846	0.179919	-2.02335	0	0.00487539	-2.05869	0	0.00568256
REACTOME_DEGRADATION_OF_THE_EXTRACELLULAR_MATRIX	-0.907966	0.572327	0.788512	-0.675159	0.873786	0.963067	0.65593	0.881132	0.987841	0.891486	0.579299	0.763998
REACTOME_DEPOSITION_OF_NEW_CENPA_CONTAINING_NUCLEOSOMES_AT_THE_CENTROMERE	-1.12067	0.372549	0.588852	-0.915836	0.544061	0.823272	-1.0533	0.442718	0.562713	-1.4402	0.10978	0.205863
REACTOME_DETOXIFICATION_OF_REACTIVE_OXYGEN_SPECIES	-1.75098	0.00598802	0.130511	-1.78145	0	0.212097	-1.72834	0.0100604	0.0647031	-1.88155	0	0.0166981
REACTOME_DEUBIQUITINATION	-1.12356	0.240918	0.589094	-1.24276	0.162455	0.561041	-1.40977	0.0421687	0.28079	-1.48933	0.025641	0.175233
REACTOME_DIGESTION	-0.950767	0.517895	0.747448	0.819847	0.729258	0.99416	-0.667644	0.866795	0.91526	1.1187	0.311508	0.664119
REACTOME_DIGESTION_AND_ABSORPTION	-0.917702	0.539715	0.778019	0.821815	0.742529	0.995105	-0.571715	0.93666	0.97643	1.20915	0.226236	0.604214
REACTOME_DISASSEMBLY_OF_THE_DESTRUCTION_COMPLEX_AND_RECRUITMENT_OF_AXIN_TO_THE_MEMBRANE	1.25492	0.157495	1	-0.611054	0.969203	0.983241	0.975688	0.512821	0.791086	1.40147	0.119772	0.602846
REACTOME_DISEASES_ASSOCIATED_WITH_GLYCOSAMINOGLYCAN_METABOLISM	0.872686	0.596078	1	-1.09115	0.386139	0.675294	-0.569419	0.970213	0.975824	0.646514	0.868333	0.949835
REACTOME_DISEASES_ASSOCIATED_WITH_GLYCOSYLATION_PRECURSOR_BIOSYNTHESIS	-1.91418	0	0.25625	-1.77449	0.00590551	0.201608	-1.31735	0.178295	0.364669	-1.56644	0.0632911	0.126932
REACTOME_DISEASES_ASSOCIATED_WITH_N_GLYCOSYLATION_OF_PROTEINS	-1.80319	0.00959693	0.124559	-1.7665	0.00560748	0.187999	-1.50767	0.0665362	0.194071	-1.42114	0.124726	0.220015
REACTOME_DISEASES_ASSOCIATED_WITH_O_GLYCOSYLATION_OF_PROTEINS	0.662519	0.948244	1	0.547478	0.979651	1	1.47636	0.0552381	0.417562	1.30395	0.134615	0.579467
REACTOME_DISEASES_OF_CARBOHYDRATE_METABOLISM	-1.17137	0.282565	0.537153	-1.70332	0.0114504	0.175898	-1.21612	0.227926	0.440646	-1.14218	0.264901	0.457549
REACTOME_DISEASES_OF_GLYCOSYLATION	-1.05324	0.368421	0.648603	-1.27891	0.141104	0.546809	0.722907	0.875	0.942626	-0.609589	0.983051	0.937865
REACTOME_DISEASES_OF_IMMUNE_SYSTEM	-0.753126	0.730845	0.927799	1.60512	0.0489978	1	-0.979788	0.488565	0.639508	-0.580605	0.874739	0.954619
REACTOME_DISEASES_OF_METABOLISM	-1.19182	0.172131	0.520175	-1.31898	0.0757576	0.494605	-0.895286	0.658065	0.732558	-0.941203	0.549367	0.631804
REACTOME_DISEASES_OF_MITOTIC_CELL_CYCLE	0.877721	0.609901	1	-1.4492	0.0902111	0.34083	-0.89301	0.594862	0.729508	-1.39462	0.118943	0.239601
REACTOME_DISEASES_OF_PROGRAMMED_CELL_DEATH	-1.30049	0.122699	0.453433	-1.62715	0.0229277	0.193614	-1.08087	0.334669	0.544166	-1.20568	0.204211	0.408956
REACTOME_DISEASES_OF_SIGNAL_TRANSDUCTION_BY_GROWTH_FACTOR_RECEPTORS_AND_SECOND_MESSENGERS	-1.20374	0.101512	0.516132	-1.15122	0.20743	0.622981	-1.15266	0.147826	0.500536	-1.13952	0.169355	0.455666
REACTOME_DISORDERS_OF_TRANSMEMBRANE_TRANSPORTERS	-1.62027	0.00406504	0.178691	-1.51622	0.0222985	0.274407	-1.91565	0	0.0113374	-1.84728	0	0.0225597
REACTOME_DNA_DAMAGE_BYPASS	-0.836329	0.662626	0.855464	-1.12286	0.313975	0.645	-1.2704	0.211155	0.388305	-1.49498	0.0865979	0.17075
REACTOME_DNA_DAMAGE_RECOGNITION_IN_GG_NER	-0.994807	0.469388	0.711123	-1.50272	0.0546875	0.289116	-1.72718	0.0211946	0.0641359	-1.73536	0.00214133	0.0528552
REACTOME_DNA_DAMAGE_TELOMERE_STRESS_INDUCED_SENESCENCE	-1.07778	0.355289	0.630036	1.10666	0.308889	1	1.34981	0.121399	0.503726	1.14495	0.294118	0.655329
REACTOME_DNA_DOUBLE_STRAND_BREAK_REPAIR	-0.585803	0.88843	0.990414	-0.769985	0.703911	0.922373	0.848594	0.615702	0.862079	-0.916826	0.556225	0.6526
REACTOME_DNA_DOUBLE_STRAND_BREAK_RESPONSE	-0.733593	0.823529	0.943539	-0.857921	0.666667	0.863646	1.04689	0.416834	0.726747	1.0229	0.43222	0.690556
REACTOME_DNA_REPAIR	-0.658583	0.837675	0.975549	-0.921636	0.537753	0.817037	-1.06781	0.374031	0.555338	-1.29478	0.198364	0.322463
REACTOME_DNA_REPLICATION	-1.55149	0.0902111	0.216471	-1.67483	0.0321361	0.17478	-1.66928	0.0541586	0.0943871	-1.8275	0	0.0264996
REACTOME_DNA_REPLICATION_PRE_INITIATION	-1.75995	0.0310078	0.12276	-1.73353	0.0205993	0.165267	-1.81103	0.00787402	0.0311173	-1.90414	0	0.0146301
REACTOME_DNA_STRAND_ELONGATION	-1.23768	0.29901	0.495421	-1.13025	0.354545	0.6488	0.502888	0.87395	1	-1.01729	0.480808	0.548795
REACTOME_DOPAMINE_NEUROTRANSMITTER_RELEASE_CYCLE	-0.590501	0.985106	0.991123	-0.879779	0.627803	0.854496	1.57012	0.05	0.364529	1.22167	0.295699	0.593761
REACTOME_DOWNREGULATION_OF_ERBB2_SIGNALING	-1.05175	0.370445	0.647821	-0.63873	0.948636	0.982389	-1.08909	0.335512	0.536988	-1.16272	0.22542	0.442643
REACTOME_DOWNREGULATION_OF_SMAD2_3_SMAD4_TRANSCRIPTIONAL_ACTIVITY	0.927791	0.520755	1	-0.630742	0.914234	0.984738	-0.867326	0.588	0.753393	0.961195	0.52233	0.731311
REACTOME_DOWNREGULATION_OF_TGF_BETA_RECEPTOR_SIGNALING	1.09193	0.32874	1	-1.26237	0.151986	0.550724	-1.19589	0.245833	0.46117	-1.52486	0.0397351	0.153773
REACTOME_DOWNSTREAM_SIGNAL_TRANSDUCTION	1.21056	0.229167	1	-0.653755	0.930233	0.977649	1.36813	0.139405	0.489382	1.40422	0.0749064	0.611303
REACTOME_DOWNSTREAM_SIGNALING_EVENTS_OF_B_CELL_RECEPTOR_BCR_	-1.70803	0.0412758	0.141073	-1.5773	0.0531309	0.215417	-2.12464	0	0.00787672	-2.07383	0	0.00521515
REACTOME_DOWNSTREAM_SIGNALING_OF_ACTIVATED_FGFR1	1.34352	0.10495	1	0.859465	0.671233	1	1.3486	0.0620301	0.502091	1.3006	0.127483	0.569761
REACTOME_DOWNSTREAM_SIGNALING_OF_ACTIVATED_FGFR2	1.30943	0.137331	1	0.865039	0.676166	1	1.14369	0.251923	0.674309	1.13165	0.286913	0.658276
REACTOME_DOWNSTREAM_SIGNALING_OF_ACTIVATED_FGFR3	1.12678	0.304781	1	0.734344	0.86921	1	1.26836	0.144487	0.556312	1.26852	0.142336	0.599139
REACTOME_DOWNSTREAM_SIGNALING_OF_ACTIVATED_FGFR4	1.03558	0.416174	1	0.675992	0.932331	1	1.43906	0.0557692	0.425683	1.14336	0.283364	0.652455
REACTOME_DUAL_INCISION_IN_GG_NER	-0.777565	0.726378	0.918503	-1.21882	0.211009	0.576302	-1.29703	0.201905	0.374098	-1.56987	0.0610236	0.125413
REACTOME_DUAL_INCISION_IN_TC_NER	-0.761445	0.772102	0.925788	-1.31542	0.142586	0.498038	-1.589	0.0626186	0.144192	-1.68704	0.030426	0.0712902
REACTOME_E2F_MEDIATED_REGULATION_OF_DNA_REPLICATION	-0.498828	0.951807	0.992215	-1.05057	0.42037	0.696387	-0.729535	0.744681	0.88149	-1.29107	0.253112	0.325072
REACTOME_E3_UBIQUITIN_LIGASES_UBIQUITINATE_TARGET_PROTEINS	0.773255	0.767857	1	-1.18411	0.239332	0.597289	-1.83882	0.00574713	0.0250463	-1.92258	0	0.012126
REACTOME_ECM_PROTEOGLYCANS	0.69023	0.851577	1	-0.361958	0.998291	0.998964	1.12998	0.310662	0.669521	1.12129	0.363167	0.667602
REACTOME_EFFECTS_OF_PIP2_HYDROLYSIS	0.551051	0.983302	1	-0.859175	0.675532	0.863005	1.23741	0.204503	0.594284	1.65901	0.0145719	0.475313
REACTOME_EGFR_DOWNREGULATION	0.935741	0.53125	1	-0.731698	0.823224	0.93476	0.77958	0.812963	0.902085	-1.02065	0.422727	0.549398
REACTOME_EGR2_AND_SOX10_MEDIATED_INITIATION_OF_SCHWANN_CELL_MYELINATION	-0.90495	0.574074	0.792695	-1.15427	0.302609	0.620383	1.26124	0.179775	0.556389	1.57575	0.0361011	0.438066
REACTOME_ELASTIC_FIBRE_FORMATION	1.01642	0.462547	1	0.570363	0.910714	1	0.797551	0.656192	0.882579	0.502076	0.945055	0.984619
REACTOME_ELEVATION_OF_CYTOSOLIC_CA2_LEVELS	-1.03957	0.409274	0.661397	-0.877035	0.631313	0.85619	0.836266	0.701128	0.863893	1.07264	0.373702	0.677338
REACTOME_ENDOGENOUS_STEROLS	-0.641493	0.963362	0.982197	1.00234	0.43508	1	-0.732066	0.83871	0.88368	1.03871	0.385037	0.693868
REACTOME_ENDOSOMAL_SORTING_COMPLEX_REQUIRED_FOR_TRANSPORT_ESCRT_	-1.34038	0.117296	0.417643	-1.3833	0.0961538	0.414475	-1.56617	0.0491159	0.156921	-1.82897	0.00209205	0.0262469
REACTOME_ENERGY_DEPENDENT_REGULATION_OF_MTOR_BY_LKB1_AMPK	0.84335	0.657845	1	1.01209	0.417808	1	0.99247	0.459184	0.767797	1.14502	0.288538	0.658443
REACTOME_EPH_EPHRIN_MEDIATED_REPULSION_OF_CELLS	-0.815857	0.714922	0.881647	-1.09882	0.332192	0.674139	1.00714	0.441509	0.752127	0.777291	0.773852	0.871069
REACTOME_EPH_EPHRIN_SIGNALING	-1.39293	0.091858	0.366385	-1.4058	0.0677966	0.377202	-1.04594	0.388535	0.568522	-1.06212	0.317982	0.519642
REACTOME_EPHA_MEDIATED_GROWTH_CONE_COLLAPSE	-1.22347	0.203354	0.513367	-0.960752	0.543689	0.804111	0.98944	0.457143	0.770971	0.837086	0.711986	0.81835
REACTOME_EPHB_MEDIATED_FORWARD_SIGNALING	-1.20272	0.220238	0.515988	-1.19403	0.253996	0.589995	-1.25296	0.182773	0.410808	-1.19547	0.225225	0.418263
REACTOME_EPHRIN_SIGNALING	0.719481	0.833648	1	-1.20668	0.252727	0.584653	1.14919	0.314672	0.668889	0.942547	0.568224	0.738829
REACTOME_EPIGENETIC_REGULATION_OF_GENE_EXPRESSION	1.10493	0.344488	1	1.11985	0.28145	1	1.20738	0.255446	0.611465	1.07789	0.387879	0.678027
REACTOME_ER_QUALITY_CONTROL_COMPARTMENT_ERQC_	-1.17335	0.286822	0.535259	-0.731052	0.833017	0.932497	-1.51776	0.0493827	0.189081	-1.5281	0.0675105	0.151629
REACTOME_ER_TO_GOLGI_ANTEROGRADE_TRANSPORT	-1.81835	0.0020202	0.122225	-1.45631	0.0488246	0.336003	-1.38032	0.0636183	0.305769	-1.2256	0.182028	0.391625
REACTOME_ERBB2_REGULATES_CELL_MOTILITY	-0.883371	0.62572	0.815418	-0.788176	0.743501	0.910889	-0.731563	0.831169	0.882505	0.834089	0.705575	0.820973
REACTOME_ERCC6_CSB_AND_EHMT2_G9A_POSITIVELY_REGULATE_RRNA_EXPRESSION	-0.599118	0.935551	0.991161	-1.00145	0.453307	0.753119	1.31543	0.182353	0.504019	1.37795	0.155102	0.60563
REACTOME_ERK_MAPK_TARGETS	-1.21529	0.219758	0.51762	-1.25442	0.186131	0.555167	0.671353	0.878846	0.97615	0.812716	0.705996	0.828285
REACTOME_ESR_MEDIATED_SIGNALING	-0.951852	0.544898	0.747079	-1.07162	0.342532	0.684751	1.02329	0.420755	0.73928	1.11655	0.27	0.662697
REACTOME_ESTROGEN_DEPENDENT_GENE_EXPRESSION	1.00651	0.430502	1	-1.18212	0.200988	0.593291	1.14209	0.279612	0.670495	1.15593	0.268893	0.651076
REACTOME_ESTROGEN_DEPENDENT_NUCLEAR_EVENTS_DOWNSTREAM_OF_ESR_MEMBRANE_SIGNALING	-0.975001	0.493952	0.721747	0.896948	0.557457	1	1.09485	0.338889	0.69185	1.24856	0.186131	0.579489
REACTOME_EUKARYOTIC_TRANSLATION_ELONGATION	1.32016	0.241843	1	-1.27242	0.275862	0.544354	-1.59294	0.044316	0.141636	-1.76379	0.00628931	0.0424363
REACTOME_EUKARYOTIC_TRANSLATION_INITIATION	1.30615	0.268775	1	-1.34187	0.23913	0.45942	-1.65002	0.042065	0.104726	-1.78204	0.0125261	0.0368465
REACTOME_EXPORT_OF_VIRAL_RIBONUCLEOPROTEINS_FROM_NUCLEUS	-1.09608	0.387629	0.606185	-0.839138	0.640301	0.876786	0.869952	0.623506	0.851647	-0.872637	0.58498	0.69393
REACTOME_EXTENSION_OF_TELOMERES	-1.10983	0.352826	0.597575	-1.03302	0.414545	0.723476	-0.818164	0.657033	0.802375	-1.33839	0.207819	0.290294
REACTOME_EXTRA_NUCLEAR_ESTROGEN_SIGNALING	-0.984531	0.456863	0.715173	-0.925947	0.572848	0.820637	0.777456	0.848987	0.902947	0.935514	0.545763	0.74642
REACTOME_EXTRACELLULAR_MATRIX_ORGANIZATION	-0.639257	0.952381	0.980658	-0.485483	0.9984	0.99895	0.677929	0.847426	0.971261	0.817943	0.647458	0.824408
REACTOME_FACTORS_INVOLVED_IN_MEGAKARYOCYTE_DEVELOPMENT_AND_PLATELET_PRODUCTION	-1.32874	0.0780287	0.431789	-1.01689	0.427457	0.741052	1.07497	0.344689	0.704989	1.42067	0.0547703	0.592488
REACTOME_FANCONI_ANEMIA_PATHWAY	0.988237	0.465306	1	-0.777232	0.726944	0.920862	-0.877028	0.59847	0.743366	-1.08315	0.423935	0.499479
REACTOME_FATTY_ACID_METABOLISM	-1.20815	0.154506	0.51957	-1.14342	0.286201	0.63021	-1.19555	0.202929	0.459946	-1.2509	0.1693	0.364634
REACTOME_FATTY_ACIDS	0.552072	0.923541	1	-1.13081	0.353448	0.649567	0.637213	0.909639	0.990792	1.16376	0.288225	0.653694
REACTOME_FATTY_ACYL_COA_BIOSYNTHESIS	-1.24942	0.171053	0.488292	-1.38298	0.105442	0.412713	0.814073	0.774951	0.875151	0.752782	0.817857	0.886835
REACTOME_FC_EPSILON_RECEPTOR_FCERI_SIGNALING	-1.42437	0.103383	0.338938	-1.32228	0.14733	0.489437	-1.90629	0	0.0125909	-1.87547	0	0.017653
REACTOME_FCERI_MEDIATED_CA_2_MOBILIZATION	0.826082	0.658436	1	1.14065	0.301235	1	0.660392	0.816092	0.985625	0.913753	0.561538	0.752561
REACTOME_FCERI_MEDIATED_MAPK_ACTIVATION	0.650425	0.915493	1	0.656104	0.923445	1	0.951266	0.500931	0.80875	0.965698	0.494526	0.728203
REACTOME_FCERI_MEDIATED_NF_KB_ACTIVATION	-1.58054	0.0647619	0.204235	-1.48694	0.107345	0.309044	-2.06754	0	0.00454934	-2.10735	0	0.00506014
REACTOME_FCGAMMA_RECEPTOR_FCGR_DEPENDENT_PHAGOCYTOSIS	-1.79234	0.00782779	0.119769	-0.870777	0.604341	0.854475	0.946637	0.511811	0.81243	1.07877	0.375681	0.678997
REACTOME_FCGR3A_MEDIATED_IL10_SYNTHESIS	-0.558585	0.965795	0.987318	1.28227	0.179028	1	1.22491	0.25283	0.607058	1.36191	0.154562	0.592214
REACTOME_FERTILIZATION	1.31124	0.159309	1	-0.772345	0.798669	0.920335	-1.18955	0.224449	0.461431	-0.777881	0.762821	0.795363
REACTOME_FGFR1_LIGAND_BINDING_AND_ACTIVATION	1.23144	0.217054	1	0.862556	0.666667	1	1.08828	0.337662	0.702688	0.943245	0.56761	0.739989
REACTOME_FGFR1_MUTANT_RECEPTOR_ACTIVATION	1.25845	0.177043	1	1.20753	0.222222	1	1.46842	0.0609037	0.418651	1.3115	0.161121	0.593976
REACTOME_FGFR2_ALTERNATIVE_SPLICING	-0.947682	0.532	0.750003	-1.20134	0.232108	0.585886	-1.22753	0.235178	0.434603	-1.60919	0.0244989	0.103106
REACTOME_FGFR2_LIGAND_BINDING_AND_ACTIVATION	1.20188	0.224172	1	0.652924	0.942935	1	0.733005	0.883019	0.935929	0.906985	0.58871	0.753151
REACTOME_FGFR2_MUTANT_RECEPTOR_ACTIVATION	0.825258	0.727451	1	-1.0884	0.325509	0.67532	-1.36418	0.0703125	0.323287	-1.68541	0.00244499	0.0716216
REACTOME_FLT3_SIGNALING	-0.926906	0.61875	0.768579	-1.07906	0.330317	0.684112	-1.1864	0.12685	0.463122	-1.15102	0.147147	0.454191
REACTOME_FORMATION_OF_FIBRIN_CLOT_CLOTTING_CASCADE_	1.02043	0.423954	1	-0.864206	0.671766	0.858615	-1.08351	0.324211	0.542944	-0.835735	0.702771	0.735445
REACTOME_FORMATION_OF_INCISION_COMPLEX_IN_GG_NER	-0.77075	0.784708	0.920392	-1.21367	0.201117	0.574913	-1.70136	0.00990099	0.0776882	-1.78396	0.00393701	0.036417
REACTOME_FORMATION_OF_RNA_POL_II_ELONGATION_COMPLEX_	0.845984	0.669339	1	-1.12425	0.293893	0.647987	-1.37446	0.109827	0.312713	-1.50059	0.0482897	0.168305
REACTOME_FORMATION_OF_TC_NER_PRE_INCISION_COMPLEX	-0.901935	0.590457	0.795203	-1.2591	0.180747	0.553535	-1.8264	0.00759013	0.0268546	-1.92482	0	0.0117559
REACTOME_FORMATION_OF_THE_BETA_CATENIN_TCF_TRANSACTIVATING_COMPLEX	0.740194	0.826923	1	0.466512	0.995506	1	1.63	0.0290698	0.308682	1.44332	0.116601	0.574483
REACTOME_FORMATION_OF_THE_CORNIFIED_ENVELOPE	-0.370852	0.974806	0.998491	-1.12318	0.391986	0.646289	-0.987121	0.489407	0.631746	0.666569	0.931034	0.943656
REACTOME_FORMATION_OF_THE_EARLY_ELONGATION_COMPLEX	-1.36589	0.132937	0.394005	-1.2862	0.166008	0.536518	-1.5476	0.07393	0.167788	-1.71975	0.00819672	0.0587946
REACTOME_FORMATION_OF_TUBULIN_FOLDING_INTERMEDIATES_BY_CCT_TRIC	-1.7723	0.00992064	0.118562	-1.67186	0.0175439	0.176411	-1.46157	0.0859375	0.236601	-1.6274	0.0259434	0.0944994
REACTOME_FOXO_MEDIATED_TRANSCRIPTION	1.27859	0.0973783	1	1.15539	0.252475	1	-0.902852	0.623025	0.72296	0.755599	0.829897	0.88745
REACTOME_FOXO_MEDIATED_TRANSCRIPTION_OF_CELL_CYCLE_GENES	1.55272	0.0568627	1	1.58878	0.0489978	1	0.821049	0.680688	0.87045	0.844731	0.67718	0.808087
REACTOME_FOXO_MEDIATED_TRANSCRIPTION_OF_CELL_DEATH_GENES	1.19938	0.21328	1	0.999954	0.451306	1	1.36812	0.123364	0.484618	1.48968	0.0661626	0.536127
REACTOME_FOXO_MEDIATED_TRANSCRIPTION_OF_OXIDATIVE_STRESS_METABOLIC_AND_NEURONAL_GENES	0.794249	0.81146	1	0.871967	0.639535	1	-0.970569	0.520085	0.652007	0.857861	0.657673	0.797731
REACTOME_FRS_MEDIATED_FGFR1_SIGNALING	1.27318	0.165323	1	0.613052	0.981707	1	1.05209	0.372361	0.728471	1.07177	0.375199	0.673522
REACTOME_FRS_MEDIATED_FGFR2_SIGNALING	1.35527	0.102362	1	0.681581	0.935028	1	0.913235	0.604869	0.822794	0.859291	0.688889	0.797465
REACTOME_FRS_MEDIATED_FGFR3_SIGNALING	1.04028	0.407787	1	-0.547611	0.980243	0.990129	0.968627	0.497976	0.793857	1.07122	0.382246	0.672024
REACTOME_FRS_MEDIATED_FGFR4_SIGNALING	0.982928	0.487129	1	-0.53179	0.982229	0.993439	1.18871	0.214141	0.627798	0.908605	0.581688	0.754959
REACTOME_G_ALPHA_12_13_SIGNALLING_EVENTS	0.865862	0.65873	1	0.828213	0.732984	1	1.73029	0.0142349	0.237978	1.71781	0.00180832	0.412392
REACTOME_G_ALPHA_I_SIGNALLING_EVENTS	0.71544	0.924099	1	1.02089	0.396721	1	0.678638	0.981917	0.973038	0.880603	0.653787	0.777907
REACTOME_G_ALPHA_Q_SIGNALLING_EVENTS	0.71197	0.95	1	0.919509	0.581395	1	0.625991	0.99115	0.988273	1.15871	0.234824	0.658526
REACTOME_G_ALPHA_Z_SIGNALLING_EVENTS	0.707024	0.921687	1	-0.649374	0.958665	0.977304	1.14274	0.260474	0.672769	1.05148	0.384746	0.68443
REACTOME_G_BETA_GAMMA_SIGNALLING_THROUGH_CDC42	-0.487345	0.990512	0.989738	0.882181	0.628235	1	-1.39577	0.0703625	0.293028	-1.34659	0.127021	0.284686
REACTOME_G_BETA_GAMMA_SIGNALLING_THROUGH_PI3KGAMMA	-0.522402	0.994	0.990825	0.934914	0.540416	1	0.851172	0.645038	0.862582	-0.848763	0.679814	0.720008
REACTOME_G_PROTEIN_ACTIVATION	0.609003	0.97921	1	-0.728472	0.842478	0.934553	-1.06221	0.339357	0.555545	-0.853944	0.640371	0.716718
REACTOME_G_PROTEIN_BETA_GAMMA_SIGNALLING	-0.713227	0.842718	0.952732	1.33082	0.132867	1	-1.01306	0.433551	0.603792	-0.79044	0.792593	0.784222
REACTOME_G_PROTEIN_MEDIATED_EVENTS	-0.944705	0.552632	0.752504	1.00442	0.448087	1	1.74356	0.0153551	0.221154	1.627	0.0200364	0.464906
REACTOME_G0_AND_EARLY_G1	-1.1354	0.349112	0.576616	-1.17591	0.295413	0.596343	0.617244	0.863918	0.990182	-1.13761	0.369072	0.455705
REACTOME_G1_S_DNA_DAMAGE_CHECKPOINTS	-1.87851	0.00924214	0.173497	-1.68462	0.0202952	0.180669	-2.04009	0	0.00425671	-2.04051	0	0.00566083
REACTOME_G1_S_SPECIFIC_TRANSCRIPTION	-1.20858	0.299213	0.520774	-1.14843	0.333945	0.625059	0.479963	0.94433	1	-1.2439	0.285714	0.371388
REACTOME_G2_M_CHECKPOINTS	-1.46236	0.119608	0.291891	-1.44222	0.111524	0.345021	-1.62898	0.0471513	0.11554	-1.68446	0.0347648	0.071494
REACTOME_G2_M_DNA_DAMAGE_CHECKPOINT	-0.592858	0.858628	0.991573	-0.560981	0.897388	0.993109	-0.845833	0.623077	0.772225	-1.06107	0.421663	0.518391
REACTOME_GAB1_SIGNALOSOME	-0.773221	0.726577	0.92005	-0.478973	0.971332	0.99871	1.11306	0.323308	0.685487	1.11197	0.332731	0.666145
REACTOME_GABA_B_RECEPTOR_ACTIVATION	1.17093	0.199616	1	-0.867403	0.685241	0.857802	1.28598	0.131579	0.537137	1.08982	0.362712	0.670801
REACTOME_GABA_RECEPTOR_ACTIVATION	1.44618	0.0152672	1	-0.746481	0.875371	0.927692	1.32067	0.111531	0.504615	1.14975	0.30678	0.651308
REACTOME_GABA_SYNTHESIS_RELEASE_REUPTAKE_AND_DEGRADATION	-1.20689	0.193089	0.520022	-1.24427	0.194145	0.559736	1.47674	0.104247	0.423056	1.09704	0.423792	0.670337
REACTOME_GAMMA_CARBOXYLATION_HYPUSINE_FORMATION_AND_ARYLSULFATASE_ACTIVATION	-1.2065	0.205645	0.518768	-1.44379	0.0546075	0.344476	-1.3214	0.144033	0.359699	-1.17239	0.270153	0.432395
REACTOME_GAP_FILLING_DNA_REPAIR_SYNTHESIS_AND_LIGATION_IN_GG_NER	-1.02469	0.446215	0.679061	-1.38536	0.143382	0.412701	-1.14639	0.310212	0.500971	-1.4827	0.114919	0.178852
REACTOME_GAP_JUNCTION_ASSEMBLY	-1.48936	0.0626305	0.2718	-1.4711	0.0907504	0.324564	-0.784865	0.781377	0.828902	0.616843	0.932088	0.962239
REACTOME_GAP_JUNCTION_TRAFFICKING_AND_REGULATION	-1.483	0.0523013	0.277101	-1.49894	0.073741	0.289136	-0.618295	0.95501	0.952371	0.824691	0.692708	0.820293
REACTOME_GASTRIN_CREB_SIGNALLING_PATHWAY_VIA_PKC_AND_MAPK	-1.0483	0.39604	0.649284	-0.839403	0.679181	0.877978	-0.738861	0.862366	0.878003	1.25312	0.210425	0.591271
REACTOME_GENE_AND_PROTEIN_EXPRESSION_BY_JAK_STAT_SIGNALING_AFTER_INTERLEUKIN_12_STIMULATION	-1.63256	0.0299401	0.178846	-1.40221	0.105647	0.382813	-1.95043	0	0.00915253	-1.89072	0	0.0162761
REACTOME_GENE_SILENCING_BY_RNA	-0.915679	0.555324	0.780354	-0.906411	0.590988	0.831344	-1.09362	0.34308	0.538638	-1.35097	0.13843	0.280706
REACTOME_GENERATION_OF_SECOND_MESSENGER_MOLECULES	1.01726	0.480695	1	1.25524	0.298013	1	-1.01308	0.458159	0.605365	0.56	0.874558	0.973251
REACTOME_GLOBAL_GENOME_NUCLEOTIDE_EXCISION_REPAIR_GG_NER_	-0.735549	0.807921	0.942581	-1.25586	0.184906	0.556552	-1.6661	0.0344168	0.0940583	-1.71529	0.0142857	0.0602994
REACTOME_GLUCAGON_LIKE_PEPTIDE_1_GLP1_REGULATES_INSULIN_SECRETION	0.523841	0.991649	1	1.04307	0.367568	1	1.21553	0.206204	0.60897	0.863472	0.65812	0.795051
REACTOME_GLUCAGON_SIGNALING_IN_METABOLIC_REGULATION	-0.552974	0.978175	0.986429	-0.959707	0.504013	0.8006	1.43418	0.0944123	0.411648	1.1354	0.281787	0.659958
REACTOME_GLUCAGON_TYPE_LIGAND_RECEPTORS	0.640825	0.98008	1	0.848181	0.745547	0.989751	-0.766278	0.852632	0.851678	-0.61226	0.974227	0.939545
REACTOME_GLUCONEOGENESIS	-1.48684	0.0632411	0.27329	-1.70766	0.0148699	0.173327	-0.672619	0.838403	0.91192	-1.08344	0.375271	0.500463
REACTOME_GLUCOSE_METABOLISM	-1.73693	0.0095057	0.13375	-1.61452	0.0250896	0.197149	-0.789517	0.766603	0.830418	-1.12111	0.263039	0.468437
REACTOME_GLUCURONIDATION	0.805625	0.725146	1	0.470367	0.953623	1	-0.703113	0.893701	0.892049	-1.01295	0.427686	0.552406
REACTOME_GLUTAMATE_NEUROTRANSMITTER_RELEASE_CYCLE	1.07685	0.34358	1	0.750367	0.854701	1	1.3208	0.19962	0.508517	1.24581	0.268078	0.574671
REACTOME_GLUTATHIONE_CONJUGATION	-1.41711	0.0794297	0.342448	-1.07938	0.362218	0.685439	-1.75749	0.00590551	0.0500338	-1.65348	0.04329	0.0854486
REACTOME_GLYCEROPHOSPHOLIPID_BIOSYNTHESIS	-1.18311	0.190283	0.52751	-1.12404	0.234328	0.646347	-0.729404	0.945493	0.879864	0.71314	0.926298	0.910401
REACTOME_GLYCOGEN_BREAKDOWN_GLYCOGENOLYSIS_	0.824357	0.717803	1	1.47115	0.0601336	1	-0.685506	0.85022	0.903519	-0.74839	0.81448	0.823313
REACTOME_GLYCOGEN_METABOLISM	-1.01239	0.424307	0.693482	-0.926956	0.567029	0.82209	-1.12249	0.321721	0.515364	-1.33661	0.118026	0.288982
REACTOME_GLYCOGEN_STORAGE_DISEASES	-0.958032	0.505155	0.741533	-1.85064	0.00189036	0.231575	-1.27842	0.180873	0.38266	-1.63428	0.01766	0.0925611
REACTOME_GLYCOGEN_SYNTHESIS	-0.848237	0.671642	0.845993	-1.35296	0.104396	0.446363	-1.38293	0.118367	0.303763	-1.65232	0.0128755	0.0851054
REACTOME_GLYCOLYSIS	-1.67372	0.0217391	0.156182	-1.48074	0.059034	0.313176	-0.735978	0.815939	0.880106	-1.08254	0.328358	0.498929
REACTOME_GLYCOSAMINOGLYCAN_METABOLISM	0.88594	0.615679	1	-1.27348	0.165079	0.547017	0.575847	0.992293	1	0.746561	0.781726	0.882139
REACTOME_GLYCOSPHINGOLIPID_METABOLISM	-1.66691	0.019685	0.157567	-1.56679	0.0386555	0.224552	-0.88956	0.573196	0.731978	-0.884567	0.591837	0.686463
REACTOME_GLYOXYLATE_METABOLISM_AND_GLYCINE_DEGRADATION	-0.995152	0.475285	0.712332	-0.841545	0.686275	0.875647	-1.28072	0.193227	0.383807	-1.43796	0.104384	0.207263
REACTOME_GOLGI_ASSOCIATED_VESICLE_BIOGENESIS	-1.06932	0.358121	0.639902	-1.41748	0.0712946	0.365598	-1.19068	0.247357	0.462929	-0.940767	0.524123	0.631005
REACTOME_GOLGI_TO_ER_RETROGRADE_TRANSPORT	-1.87552	0	0.159508	-1.41461	0.0705467	0.368656	-1.16225	0.252	0.485878	-1.03783	0.40367	0.535622
REACTOME_GPCR_LIGAND_BINDING	0.776889	0.79206	1	1.0161	0.417417	1	0.465976	1	1	0.947409	0.535338	0.737131
REACTOME_GPVI_MEDIATED_ACTIVATION_CASCADE	-0.8068	0.6841	0.894254	0.954935	0.489559	1	0.694849	0.792776	0.968975	0.634	0.881932	0.954706
REACTOME_GRB2_EVENTS_IN_ERBB2_SIGNALING	-0.660146	0.908411	0.977533	-0.763199	0.759136	0.916879	0.642359	0.93295	0.988438	1.11904	0.298182	0.666447
REACTOME_GRB2_SOS_PROVIDES_LINKAGE_TO_MAPK_SIGNALING_FOR_INTEGRINS_	-0.416135	0.996047	0.997751	0.61565	0.920635	1	-0.928141	0.528942	0.69293	0.957066	0.519643	0.733888
REACTOME_GROWTH_HORMONE_RECEPTOR_SIGNALING	0.943984	0.53816	1	0.925413	0.542857	1	0.541807	0.956685	1	1.07709	0.385689	0.676777
REACTOME_HATS_ACETYLATE_HISTONES	1.45607	0.0944882	1	1.26392	0.196162	1	1.3223	0.154959	0.513208	1.21077	0.234496	0.607676
REACTOME_HCMV_EARLY_EVENTS	-1.58763	0.0286299	0.203114	-1.21568	0.226937	0.576842	0.93535	0.550725	0.814686	0.95621	0.513208	0.730735
REACTOME_HCMV_INFECTION	-1.65267	0.0182556	0.165233	-1.46964	0.0671506	0.322543	-1.11973	0.295367	0.516953	-1.15608	0.266958	0.451006
REACTOME_HCMV_LATE_EVENTS	-1.32828	0.134809	0.430347	-1.4177	0.0811321	0.367576	-1.1047	0.318182	0.529419	-1.27316	0.215726	0.342239
REACTOME_HDACS_DEACETYLATE_HISTONES	0.955264	0.523629	1	-0.778586	0.767176	0.920371	1.41201	0.129666	0.437258	1.42857	0.120332	0.576454
REACTOME_HDMS_DEMETHYLATE_HISTONES	0.939162	0.533719	1	0.646847	0.847345	1	1.63066	0.0449219	0.317134	1.69119	0.0182927	0.461291
REACTOME_HDR_THROUGH_HOMOLOGOUS_RECOMBINATION_HRR_	0.641567	0.79604	1	-0.680687	0.773764	0.960085	0.806941	0.656315	0.874573	-1.03396	0.456212	0.538803
REACTOME_HDR_THROUGH_SINGLE_STRAND_ANNEALING_SSA_	0.756196	0.698842	1	-0.660822	0.801498	0.973642	0.863861	0.637712	0.852196	-0.851785	0.587084	0.716959
REACTOME_HEDGEHOG_LIGAND_BIOGENESIS	-1.74565	0.0245283	0.133673	-1.69928	0.0164835	0.173579	-2.10295	0	0.00772874	-2.13339	0	0.0058475
REACTOME_HEDGEHOG_OFF_STATE	-1.52534	0.0407767	0.233172	-1.50798	0.0472028	0.282103	-1.99411	0	0.00636615	-1.95045	0	0.00881065
REACTOME_HEDGEHOG_ON_STATE	-1.38699	0.0934394	0.370358	-1.61725	0.0339893	0.200845	-2.04404	0	0.00458544	-2.00942	0	0.00591882
REACTOME_HEPARAN_SULFATE_HEPARIN_HS_GAG_METABOLISM	1.15319	0.282486	1	-1.32288	0.146865	0.490554	0.837636	0.675373	0.863867	1.17391	0.27027	0.641663
REACTOME_HIV_ELONGATION_ARREST_AND_RECOVERY	-1.36841	0.158103	0.39181	-1.66888	0.0235756	0.177652	-1.31206	0.166341	0.366488	-1.56561	0.048218	0.126123
REACTOME_HIV_INFECTION	-1.70609	0.0172084	0.138498	-1.47412	0.0653357	0.321003	-1.92032	0.00579151	0.0111697	-1.97893	0	0.00647183
REACTOME_HIV_LIFE_CYCLE	-1.26444	0.192233	0.482053	-1.26324	0.165121	0.553606	-1.54057	0.0374753	0.174161	-1.66112	0.0162933	0.0813805
REACTOME_HIV_TRANSCRIPTION_ELONGATION	-1.2401	0.21	0.501036	-1.45045	0.061657	0.343262	-1.49341	0.0714286	0.204584	-1.72409	0.00808081	0.0573872
REACTOME_HIV_TRANSCRIPTION_INITIATION	0.679273	0.86558	1	-0.758826	0.769663	0.91705	-1.71991	0.0211132	0.0672336	-1.77468	0.00401606	0.0390601
REACTOME_HOMOLOGOUS_DNA_PAIRING_AND_STRAND_EXCHANGE	0.5951	0.821918	1	0.609548	0.803347	1	0.690214	0.755647	0.969579	-0.880954	0.573705	0.68737
REACTOME_HOMOLOGY_DIRECTED_REPAIR	0.557535	0.911067	1	-0.822452	0.645951	0.883976	0.812392	0.634694	0.872886	-0.93201	0.534694	0.636105
REACTOME_HOST_INTERACTIONS_OF_HIV_FACTORS	-1.97529	0.00191939	0.155819	-1.5642	0.0371747	0.222037	-1.91757	0.00193424	0.0113635	-1.93623	0	0.0101128
REACTOME_HS_GAG_BIOSYNTHESIS	1.24995	0.186792	1	-1.10927	0.352941	0.660759	0.898927	0.568556	0.825778	1.02882	0.405772	0.694792
REACTOME_HS_GAG_DEGRADATION	-0.728474	0.843943	0.946805	-1.16259	0.283582	0.605946	0.686466	0.846881	0.971704	1.14475	0.298429	0.652543
REACTOME_HSF1_ACTIVATION	-0.796592	0.767207	0.904604	-0.98952	0.441652	0.769354	-1.77255	0.00814664	0.0434963	-1.63589	0.0293501	0.0926193
REACTOME_HSF1_DEPENDENT_TRANSACTIVATION	-1.11277	0.283757	0.593489	-1.18976	0.23993	0.590877	-1.21394	0.204211	0.440975	0.950086	0.527372	0.739316
REACTOME_HSP90_CHAPERONE_CYCLE_FOR_STEROID_HORMONE_RECEPTORS_SHR_	-1.58513	0.0244399	0.204506	-1.37929	0.125	0.416058	-1.3022	0.149194	0.369023	-1.40453	0.0932401	0.232466
REACTOME_HYALURONAN_METABOLISM	-0.877701	0.62423	0.81738	-2.01287	0	0.211942	-1.19977	0.236626	0.459658	-0.798311	0.722917	0.775906
REACTOME_IKK_COMPLEX_RECRUITMENT_MEDIATED_BY_RIP1	-1.31037	0.135659	0.444956	0.987947	0.47619	1	-1.63042	0.028169	0.115275	-1.60759	0.026971	0.103626
REACTOME_IL_6_TYPE_CYTOKINE_RECEPTOR_LIGAND_INTERACTIONS	0.903223	0.581651	1	1.04574	0.412234	1	0.844705	0.67803	0.866624	1.09668	0.343363	0.668123
REACTOME_IMMUNOREGULATORY_INTERACTIONS_BETWEEN_A_LYMPHOID_AND_A_NON_LYMPHOID_CELL	0.465117	0.924303	1	1.19752	0.31829	1	-1.39012	0.161765	0.299617	-0.914563	0.517621	0.654625
REACTOME_INCRETIN_SYNTHESIS_SECRETION_AND_INACTIVATION	0.96977	0.515151	1	-0.677637	0.8879	0.961888	-1.10023	0.32613	0.532177	-1.61618	0.0122249	0.0992628
REACTOME_INFECTION_WITH_MYCOBACTERIUM_TUBERCULOSIS	-1.42843	0.066	0.336387	-1.22636	0.220588	0.579956	-0.705878	0.882114	0.890525	-1.08519	0.332547	0.499229
REACTOME_INFLAMMASOMES	0.590923	0.962264	1	0.974109	0.501075	1	-1.24819	0.254818	0.413798	-0.558716	0.93319	0.957759
REACTOME_INFLUENZA_INFECTION	1.09143	0.398438	1	-1.35814	0.199634	0.44005	-1.7273	0.0329457	0.0647803	-1.88755	0.0123203	0.0161571
REACTOME_INHIBITION_OF_DNA_RECOMBINATION_AT_TELOMERE	-1.28524	0.199612	0.470524	-1.08161	0.372137	0.686531	-1.55222	0.0645161	0.163883	-1.66497	0.0206612	0.0794889
REACTOME_INHIBITION_OF_THE_PROTEOLYTIC_ACTIVITY_OF_APC_C_REQUIRED_FOR_THE_ONSET_OF_ANAPHASE_BY_MITOTIC_SPINDLE_CHECKPOINT_COMPONENTS	0.968781	0.494759	1	-1.06006	0.415058	0.688986	-1.19214	0.3	0.462264	-1.57886	0.0566802	0.121037
REACTOME_INITIAL_TRIGGERING_OF_COMPLEMENT	0.960525	0.511407	1	0.984052	0.475294	1	-1.03851	0.416667	0.576605	0.517575	0.941729	0.981439
REACTOME_INITIATION_OF_NUCLEAR_ENVELOPE_NE_REFORMATION	-1.2666	0.208661	0.484115	-1.46496	0.0820611	0.326794	-1.00518	0.476285	0.610927	-1.17778	0.301653	0.428621
REACTOME_INLB_MEDIATED_ENTRY_OF_LISTERIA_MONOCYTOGENES_INTO_HOST_CELL	0.80776	0.769524	1	-0.879804	0.639123	0.856206	-1.17638	0.214137	0.471659	-1.13123	0.282937	0.460647
REACTOME_INOSITOL_PHOSPHATE_METABOLISM	-0.829526	0.789362	0.865931	1.26162	0.131148	1	1.53311	0.0291829	0.394183	1.62894	0.0165746	0.500571
REACTOME_INSERTION_OF_TAIL_ANCHORED_PROTEINS_INTO_THE_ENDOPLASMIC_RETICULUM_MEMBRANE	-1.26606	0.181641	0.482993	-1.84567	0.00185185	0.214625	-1.58422	0.0402414	0.147656	-1.79633	0.0043956	0.0329541
REACTOME_INSULIN_PROCESSING	0.910947	0.564103	1	1.33313	0.149425	1	1.09813	0.345029	0.691335	1.312	0.172662	0.59788
REACTOME_INSULIN_RECEPTOR_RECYCLING	-1.77823	0.01	0.118105	-1.80587	0.00189036	0.267007	-1.14683	0.304519	0.501908	-1.18716	0.288991	0.423298
REACTOME_INSULIN_RECEPTOR_SIGNALLING_CASCADE	1.21191	0.155303	1	0.647486	0.957219	1	1.65873	0.00782779	0.342045	1.44908	0.04	0.57441
REACTOME_INTEGRATION_OF_ENERGY_METABOLISM	-0.890236	0.711382	0.805732	-0.832823	0.755556	0.881888	1.43519	0.0465549	0.414191	1.34442	0.134812	0.569762
REACTOME_INTEGRIN_CELL_SURFACE_INTERACTIONS	0.540826	0.966418	1	0.660308	0.833753	1	0.388182	1	0.997171	0.666319	0.817544	0.94162
REACTOME_INTEGRIN_SIGNALING	-0.66425	0.911591	0.976953	0.783768	0.778781	1	0.961135	0.515504	0.794469	1.33753	0.146209	0.583341
REACTOME_INTERACTION_BETWEEN_L1_AND_ANKYRINS	-0.792176	0.7713	0.908515	-0.731887	0.826087	0.937656	1.87579	0	0.265716	1.74624	0.0137457	0.414834
REACTOME_INTERACTIONS_OF_REV_WITH_HOST_CELLULAR_PROTEINS	-1.26369	0.241237	0.479323	-1.06204	0.423792	0.690433	0.841902	0.661191	0.863782	-0.887164	0.559921	0.685429
REACTOME_INTERACTIONS_OF_VPR_WITH_HOST_CELLULAR_PROTEINS	-1.07855	0.376543	0.630418	-1.05126	0.405157	0.696739	-0.787828	0.722986	0.827858	-0.999771	0.463074	0.562318
REACTOME_INTERCONVERSION_OF_NUCLEOTIDE_DI_AND_TRIPHOSPHATES	-1.4094	0.0956023	0.345479	-1.89041	0.00544465	0.253887	-1.90604	0.00193798	0.0123988	-1.86497	0	0.0198567
REACTOME_INTERFERON_ALPHA_BETA_SIGNALING	0.684618	0.74502	1	1.29727	0.257322	1	-1.39775	0.189011	0.291796	-0.585353	0.805139	0.953438
REACTOME_INTERFERON_GAMMA_SIGNALING	0.732513	0.683168	1	1.17114	0.339286	1	-1.51213	0.10251	0.193121	0.566899	0.903915	0.976092
REACTOME_INTERFERON_SIGNALING	0.581411	0.89648	1	1.03548	0.423913	1	-1.53249	0.0859539	0.178641	-0.848398	0.573333	0.719043
REACTOME_INTERLEUKIN_1_FAMILY_SIGNALING	-1.47478	0.0773481	0.275845	-1.24674	0.208481	0.56133	-1.82328	0	0.0271264	-1.89162	0	0.0163371
REACTOME_INTERLEUKIN_1_SIGNALING	-1.63764	0.0394737	0.177573	-1.46797	0.0913979	0.323411	-1.92445	0	0.0107513	-2.0852	0	0.00458914
REACTOME_INTERLEUKIN_10_SIGNALING	0.345164	0.993952	0.999123	0.996328	0.450116	1	-1.10025	0.415584	0.533759	-0.811324	0.629712	0.761217
REACTOME_INTERLEUKIN_12_FAMILY_SIGNALING	-1.42013	0.103922	0.341863	-1.16571	0.25829	0.607165	-1.82703	0.00204499	0.0269526	-1.56894	0.0353774	0.125381
REACTOME_INTERLEUKIN_12_SIGNALING	-1.55966	0.0427184	0.213562	-1.25933	0.189046	0.555482	-1.8411	0.00204918	0.0248452	-1.64684	0.0246637	0.0871028
REACTOME_INTERLEUKIN_17_SIGNALING	-1.14607	0.220472	0.566649	-0.817895	0.758993	0.883772	-0.722095	0.888446	0.884003	-0.931164	0.554639	0.634544
REACTOME_INTERLEUKIN_2_FAMILY_SIGNALING	0.766919	0.691262	1	1.18312	0.334107	1	0.544273	0.913371	1	1.25032	0.262172	0.586665
REACTOME_INTERLEUKIN_20_FAMILY_SIGNALING	0.940423	0.535238	1	1.24785	0.252381	1	-0.800474	0.695279	0.822202	0.945677	0.504174	0.737931
REACTOME_INTERLEUKIN_3_INTERLEUKIN_5_AND_GM_CSF_SIGNALING	-0.922262	0.546012	0.776076	0.650952	0.85446	1	0.902368	0.559853	0.827498	1.1116	0.353383	0.663924
REACTOME_INTERLEUKIN_37_SIGNALING	0.811226	0.705996	1	1.04584	0.413953	1	0.760868	0.723608	0.911794	1.12531	0.328302	0.668403
REACTOME_INTERLEUKIN_4_AND_INTERLEUKIN_13_SIGNALING	0.653387	0.884462	1	0.985584	0.436585	1	-0.743383	0.744136	0.875432	0.566777	0.94148	0.973905
REACTOME_INTERLEUKIN_6_FAMILY_SIGNALING	0.993476	0.464815	1	0.972175	0.494845	1	0.966161	0.480151	0.789879	1.37132	0.106227	0.618287
REACTOME_INTERLEUKIN_7_SIGNALING	1.20955	0.210923	1	0.719426	0.840855	1	1.03791	0.394052	0.727309	1.15715	0.289242	0.658613
REACTOME_INTERLEUKIN_RECEPTOR_SHC_SIGNALING	-0.74526	0.726166	0.932265	0.79649	0.685315	1	0.930944	0.54512	0.818018	1.32476	0.189338	0.590425
REACTOME_INTRA_GOLGI_AND_RETROGRADE_GOLGI_TO_ER_TRAFFIC	-1.62112	0.00796813	0.18192	-1.13802	0.27933	0.639873	-1.09068	0.297244	0.53571	1.02185	0.398551	0.687545
REACTOME_INTRA_GOLGI_TRAFFIC	0.763645	0.755906	1	0.870433	0.651899	1	1.47915	0.0558767	0.429665	1.30111	0.144	0.57748
REACTOME_INTRACELLULAR_SIGNALING_BY_SECOND_MESSENGERS	-1.27627	0.0625	0.477687	-1.22465	0.141159	0.581441	1.11222	0.246704	0.680455	1.0019	0.445483	0.700098
REACTOME_INTRAFLAGELLAR_TRANSPORT	0.94129	0.522417	1	1.39891	0.101911	1	-1.14791	0.337187	0.501903	-1.01849	0.415966	0.548302
REACTOME_INTRINSIC_PATHWAY_FOR_APOPTOSIS	-1.47619	0.0173745	0.275535	-1.22205	0.165725	0.577996	-1.45113	0.0339703	0.245991	-1.52841	0.0264423	0.152172
REACTOME_INTRINSIC_PATHWAY_OF_FIBRIN_CLOT_FORMATION	0.99273	0.443609	1	-0.887917	0.651429	0.847031	-0.875363	0.613779	0.744717	0.656106	0.904841	0.947485
REACTOME_INWARDLY_RECTIFYING_K_CHANNELS	1.4248	0.0547945	1	-0.84406	0.659021	0.87612	1.01661	0.422939	0.744079	0.755697	0.784411	0.88961
REACTOME_ION_CHANNEL_TRANSPORT	-1.41176	0.0348361	0.345791	-0.868704	0.705882	0.856929	1.16244	0.223485	0.657167	1.29109	0.138095	0.584446
REACTOME_ION_HOMEOSTASIS	-0.749836	0.855914	0.930971	0.780717	0.867924	0.998429	1.26554	0.15146	0.550871	1.25115	0.191388	0.588397
REACTOME_ION_TRANSPORT_BY_P_TYPE_ATPASES	-0.895581	0.612245	0.802647	1.09142	0.316354	1	1.30981	0.131387	0.508689	1.60807	0.0115894	0.413906
REACTOME_IRE1ALPHA_ACTIVATES_CHAPERONES	-1.49574	0.0946746	0.266013	-1.08974	0.370937	0.67625	1.12964	0.315385	0.666714	0.925027	0.572711	0.75097
REACTOME_IRON_UPTAKE_AND_TRANSPORT	-1.74539	0.00195312	0.130869	-1.8003	0.00702988	0.253237	-1.55708	0.0262097	0.161189	-1.63816	0.0227273	0.0919129
REACTOME_IRS_MEDIATED_SIGNALLING	1.43372	0.0282486	1	0.792492	0.778068	1	1.51447	0.0178926	0.411281	1.41703	0.05026	0.587345
REACTOME_JNK_C_JUN_KINASES_PHOSPHORYLATION_AND_ACTIVATION_MEDIATED_BY_ACTIVATED_HUMAN_TAK1	-1.09852	0.329268	0.607029	-0.762542	0.814685	0.916332	-1.13125	0.31068	0.513658	-1.69702	0.0183299	0.067281
REACTOME_KERATAN_SULFATE_BIOSYNTHESIS	-1.08871	0.345912	0.613904	-0.78382	0.788906	0.916747	-0.421521	1	0.997763	-0.812967	0.722359	0.762071
REACTOME_KERATAN_SULFATE_KERATIN_METABOLISM	-1.19667	0.221774	0.522428	-1.24032	0.182114	0.559291	-0.7485	0.808943	0.870082	-0.998482	0.430993	0.561345
REACTOME_KERATINIZATION	0.533595	0.919922	1	-1.03757	0.452632	0.71734	-0.900673	0.622951	0.725044	0.74825	0.825455	0.886499
REACTOME_KINESINS	-1.28839	0.150905	0.466545	-1.18381	0.269949	0.595935	0.877932	0.578512	0.850129	1.21513	0.24408	0.604847
REACTOME_KSRP_KHSRP_BINDS_AND_DESTABILIZES_MRNA	-1.16247	0.283757	0.543373	-1.22204	0.236686	0.57567	-1.25191	0.201161	0.410914	-1.26309	0.206681	0.351781
REACTOME_L1CAM_INTERACTIONS	-1.15814	0.206522	0.544284	-1.09786	0.324534	0.670242	1.37263	0.0757856	0.498913	1.47309	0.0658579	0.551215
REACTOME_LAGGING_STRAND_SYNTHESIS	-1.11973	0.36699	0.588801	-1.20717	0.283859	0.585648	-0.785159	0.661568	0.830183	-1.17618	0.369478	0.429608
REACTOME_LAMININ_INTERACTIONS	0.649772	0.843985	1	-0.622672	0.855652	0.985182	1.24592	0.24466	0.5827	1.11814	0.392789	0.662401
REACTOME_LATE_ENDOSOMAL_MICROAUTOPHAGY	-1.13593	0.298597	0.577385	-1.20498	0.211244	0.583975	-1.46652	0.0677618	0.231467	-1.61738	0.02	0.0990241
REACTOME_LDL_CLEARANCE	-1.66833	0.0241449	0.160685	-1.5795	0.027972	0.214077	-0.573213	0.942675	0.977477	-0.560394	0.942308	0.95877
REACTOME_LEISHMANIA_INFECTION	-1.00801	0.42437	0.698843	0.785383	0.779614	1	0.631152	0.972868	0.991188	0.915268	0.561873	0.752146
REACTOME_LISTERIA_MONOCYTOGENES_ENTRY_INTO_HOST_CELLS	0.759181	0.805769	1	-1.18309	0.212585	0.595303	-0.808607	0.789256	0.812608	1.05709	0.363469	0.68682
REACTOME_LONG_TERM_POTENTIATION	0.834514	0.711864	1	-0.613379	0.954338	0.983095	1.63949	0.0334573	0.327792	1.38454	0.140288	0.608723
REACTOME_LYSOSOME_VESICLE_BIOGENESIS	-1.30628	0.117886	0.446239	-1.45765	0.0359589	0.335965	-1.25471	0.180723	0.411264	-0.93378	0.534043	0.63482
REACTOME_M_PHASE	-1.30253	0.191321	0.451332	-1.20663	0.257407	0.582541	-1.28261	0.205374	0.383882	-1.37227	0.154321	0.259249
REACTOME_MAP2K_AND_MAPK_ACTIVATION	-1.05402	0.373984	0.648839	-1.29593	0.149837	0.531928	0.974961	0.482283	0.789617	1.34515	0.10772	0.573162
REACTOME_MAP3K8_TPL2_DEPENDENT_MAPK1_3_ACTIVATION	-0.692577	0.862705	0.963947	0.640372	0.899408	1	-1.24407	0.189621	0.418972	-1.40655	0.0820734	0.231171
REACTOME_MAPK_FAMILY_SIGNALING_CASCADES	-0.934562	0.591753	0.760428	-1.06022	0.347892	0.690559	-1.17268	0.144105	0.474602	-1.10567	0.21194	0.482633
REACTOME_MAPK_TARGETS_NUCLEAR_EVENTS_MEDIATED_BY_MAP_KINASES	-0.894667	0.628803	0.802526	1.02813	0.373894	1	-0.56226	0.965306	0.975932	0.710402	0.868321	0.911525
REACTOME_MAPK6_MAPK4_SIGNALING	-1.55629	0.0525328	0.212275	-1.62051	0.0267857	0.200903	-2.04325	0	0.00429885	-1.9985	0	0.00585479
REACTOME_MECP2_REGULATES_NEURONAL_RECEPTORS_AND_CHANNELS	-0.855799	0.680257	0.835656	-0.746609	0.816949	0.929091	1.41091	0.0763359	0.435076	1.3112	0.154876	0.58982
REACTOME_MEIOSIS	0.793038	0.703633	1	1.05062	0.392941	1	0.957922	0.509317	0.798031	1.11998	0.33652	0.667461
REACTOME_MEIOTIC_RECOMBINATION	-0.747189	0.691837	0.931225	-0.70745	0.764286	0.943713	-0.563061	0.934236	0.977388	-0.874069	0.575697	0.693317
REACTOME_MEIOTIC_SYNAPSIS	1.14573	0.312381	1	1.36722	0.104878	1	1.23223	0.229167	0.602299	1.41739	0.0756757	0.594462
REACTOME_MET_ACTIVATES_PTK2_SIGNALING	-0.587072	0.942268	0.991377	-0.506585	0.968903	0.998202	1.03513	0.420755	0.730002	1.04151	0.456597	0.696212
REACTOME_MET_PROMOTES_CELL_MOTILITY	-0.714163	0.829569	0.955133	-0.408765	0.995082	0.998386	0.81261	0.669173	0.875106	0.949921	0.521968	0.73727
REACTOME_METABOLIC_DISORDERS_OF_BIOLOGICAL_OXIDATION_ENZYMES	-1.22262	0.175153	0.510886	-0.81965	0.756058	0.882279	-1.41454	0.0843882	0.27862	-1.17838	0.232877	0.430553
REACTOME_METABOLISM_OF_AMINE_DERIVED_HORMONES	1.09447	0.347826	1	-1.01846	0.439873	0.741385	1.10436	0.347328	0.684213	0.833361	0.68189	0.817674
REACTOME_METABOLISM_OF_AMINO_ACIDS_AND_DERIVATIVES	0.781423	0.695312	1	-1.46268	0.084317	0.328838	-1.95851	0	0.00828041	-1.95366	0	0.00855211
REACTOME_METABOLISM_OF_ANGIOTENSINOGEN_TO_ANGIOTENSINS	-0.874751	0.619355	0.819531	-1.19268	0.2816	0.590844	-0.654081	0.933045	0.925133	-0.828856	0.646489	0.741331
REACTOME_METABOLISM_OF_CARBOHYDRATES	-1.23985	0.114	0.49939	-1.65337	0.0015674	0.179493	-0.85783	0.722338	0.762593	-0.91855	0.5725	0.651414
REACTOME_METABOLISM_OF_COFACTORS	-1.12564	0.308911	0.586871	-1.4096	0.110487	0.374296	-1.5751	0.0429448	0.1529	-1.84759	0	0.0227645
REACTOME_METABOLISM_OF_FAT_SOLUBLE_VITAMINS	-0.900602	0.591753	0.796069	-1.05144	0.387046	0.698203	-0.677156	0.957055	0.908866	0.812977	0.740433	0.830106
REACTOME_METABOLISM_OF_FOLATE_AND_PTERINES	-1.5289	0.0500963	0.231936	-1.37506	0.12931	0.417556	-0.928678	0.566802	0.695433	0.994191	0.448718	0.704369
REACTOME_METABOLISM_OF_NITRIC_OXIDE_NOS3_ACTIVATION_AND_REGULATION	-0.999191	0.433198	0.709741	-1.43949	0.0564374	0.345457	-1.21773	0.228632	0.441415	-0.940053	0.516556	0.63069
REACTOME_METABOLISM_OF_NUCLEOTIDES	-1.61947	0.0133843	0.177406	-1.89992	0.0017331	0.446526	-1.9245	0.00199601	0.010985	-1.75122	0.00696056	0.0470906
REACTOME_METABOLISM_OF_POLYAMINES	-2.02333	0	0.244183	-1.72241	0.0204082	0.163504	-2.03351	0	0.0044394	-1.96401	0.00207039	0.00716138
REACTOME_METABOLISM_OF_PORPHYRINS	-1.23922	0.239351	0.498666	-1.28957	0.167208	0.533571	-1.74675	0.00400802	0.0554093	-1.2971	0.168161	0.325342
REACTOME_METABOLISM_OF_STEROID_HORMONES	-1.36064	0.0989247	0.39924	-1.1138	0.308725	0.657003	-1.43944	0.0864979	0.258681	-1.51179	0.0479616	0.164653
REACTOME_METABOLISM_OF_STEROIDS	-1.09152	0.291845	0.610008	-0.871413	0.657046	0.856677	0.99471	0.450098	0.766086	1.00775	0.433099	0.698789
REACTOME_METABOLISM_OF_VITAMINS_AND_COFACTORS	-1.29408	0.0374016	0.459619	-1.3739	0.0669856	0.417692	-1.21695	0.157676	0.440987	-1.16365	0.184466	0.442679
REACTOME_METABOLISM_OF_WATER_SOLUBLE_VITAMINS_AND_COFACTORS	-1.33321	0.0262097	0.425442	-1.36137	0.0764228	0.437911	-1.17787	0.207317	0.470927	-1.03145	0.411085	0.539896
REACTOME_METAL_ION_SLC_TRANSPORTERS	-1.0512	0.382166	0.647086	-0.472239	0.998314	0.996915	-0.81844	0.698545	0.803715	-0.634496	0.907787	0.927049
REACTOME_METALLOPROTEASE_DUBS	0.745556	0.808967	1	0.85757	0.639723	1	-1.04858	0.390873	0.565557	-1.5799	0.0283843	0.120873
REACTOME_MHC_CLASS_II_ANTIGEN_PRESENTATION	-1.4102	0.0790514	0.346418	-1.06326	0.388592	0.689692	-1.21079	0.202869	0.444671	-1.14883	0.233491	0.453222
REACTOME_MICRORNA_MIRNA_BIOGENESIS	-1.35649	0.158301	0.402793	-1.41991	0.0972222	0.36519	-1.56394	0.0578035	0.15691	-1.67838	0.0406504	0.0738668
REACTOME_MISCELLANEOUS_TRANSPORT_AND_BINDING_EVENTS	0.58861	0.926295	1	-0.953051	0.517367	0.805345	-0.679346	0.863445	0.908391	0.619282	0.920664	0.962533
REACTOME_MISMATCH_REPAIR	-0.787727	0.686117	0.90677	-1.17641	0.28442	0.597309	-0.885845	0.590643	0.736533	-1.08851	0.394422	0.497003
REACTOME_MITOCHONDRIAL_BIOGENESIS	-0.637549	0.909492	0.980443	-0.939238	0.519713	0.809574	1.6148	0.0162272	0.317996	-1.09561	0.309665	0.493558
REACTOME_MITOCHONDRIAL_CALCIUM_ION_TRANSPORT	-0.976665	0.453629	0.722003	-1.89326	0.00567108	0.326853	-1.12325	0.348485	0.517325	-1.50288	0.0824295	0.167086
REACTOME_MITOCHONDRIAL_FATTY_ACID_BETA_OXIDATION	-1.41915	0.101871	0.341207	-1.62721	0.0344828	0.196367	-1.64851	0.0160321	0.103048	-1.75887	0.0148305	0.0443471
REACTOME_MITOCHONDRIAL_PROTEIN_IMPORT	-1.22107	0.286	0.509904	-1.62824	0.048	0.203866	-1.6707	0.032882	0.0943328	-1.88174	0	0.0169349
REACTOME_MITOCHONDRIAL_TRANSLATION	-1.10328	0.369048	0.60322	-1.72263	0.0327869	0.167607	-1.90339	0	0.0126562	-1.94117	0	0.00961831
REACTOME_MITOCHONDRIAL_TRNA_AMINOACYLATION	-1.01268	0.44586	0.694749	-1.22744	0.241107	0.579867	-0.853253	0.651575	0.765008	-1.13139	0.319838	0.461778
REACTOME_MITOPHAGY	-1.3191	0.182903	0.441212	-1.58385	0.0508806	0.213952	-1.62458	0.0320755	0.118365	-1.83194	0.00609756	0.025916
REACTOME_MITOTIC_G1_PHASE_AND_G1_S_TRANSITION	-1.52694	0.0994264	0.232775	-1.58433	0.0451977	0.215585	-1.56533	0.083004	0.156636	-1.81552	0.00209205	0.0292629
REACTOME_MITOTIC_G2_G2_M_PHASES	-1.62375	0.0275049	0.181002	-1.54071	0.0317757	0.249187	-1.52296	0.0633663	0.184431	-1.56002	0.0437637	0.129233
REACTOME_MITOTIC_METAPHASE_AND_ANAPHASE	-1.51712	0.0831722	0.243331	-1.45423	0.0881801	0.337633	-1.55314	0.0678295	0.164242	-1.66746	0.0376569	0.0790524
REACTOME_MITOTIC_PROMETAPHASE	-0.989308	0.465726	0.716594	-0.908641	0.550943	0.83049	-0.694983	0.778612	0.896321	-0.885603	0.569388	0.686353
REACTOME_MITOTIC_PROPHASE	-1.06263	0.400415	0.646086	-0.838935	0.670455	0.875486	0.807604	0.702869	0.876035	-0.862914	0.60396	0.704353
REACTOME_MITOTIC_SPINDLE_CHECKPOINT	-1.05938	0.419483	0.647167	-1.07839	0.398113	0.683701	-0.960249	0.511765	0.661652	-1.2968	0.242857	0.324511
REACTOME_MOLECULES_ASSOCIATED_WITH_ELASTIC_FIBRES	1.06694	0.426443	1	0.77275	0.703797	0.998887	0.870028	0.583178	0.854246	0.52254	0.93705	0.981675
REACTOME_MRNA_CAPPING	-1.33606	0.138211	0.421679	-1.1697	0.262136	0.604225	-1.50226	0.0754352	0.197895	-1.64785	0.00813008	0.0871799
REACTOME_MRNA_DECAY_BY_3_TO_5_EXORIBONUCLEASE	-0.785958	0.743028	0.908059	-0.945985	0.545455	0.812503	-1.3426	0.159309	0.348373	-1.44882	0.0963115	0.201363
REACTOME_MRNA_DECAY_BY_5_TO_3_EXORIBONUCLEASE	0.796177	0.724951	1	1.27338	0.195072	1	-1.27055	0.20396	0.38966	-1.49614	0.0696202	0.171533
REACTOME_MRNA_SPLICING	0.788092	0.693878	1	-0.948603	0.494118	0.808952	-1.24161	0.230159	0.419751	-1.32374	0.195876	0.299171
REACTOME_MRNA_SPLICING_MINOR_PATHWAY	-1.35582	0.1917	0.401593	-1.56431	0.0680934	0.224064	-1.64996	0.0346821	0.103765	-1.66538	0.0280172	0.0798478
REACTOME_MTOR_SIGNALLING	1.0457	0.412523	1	-1.24154	0.166667	0.56124	0.911552	0.591093	0.820382	0.96023	0.509225	0.730638
REACTOME_MTORC1_MEDIATED_SIGNALLING	0.959167	0.51197	1	-1.74395	0.00744879	0.159186	-0.955255	0.511152	0.666663	-0.935467	0.547414	0.633515
REACTOME_MUSCLE_CONTRACTION	-0.839158	0.773243	0.851973	0.732876	0.946619	1	1.02366	0.403985	0.741514	1.09459	0.327476	0.666726
REACTOME_MYD88_INDEPENDENT_TLR4_CASCADE_	-1.21112	0.171698	0.519848	0.984836	0.484783	1	-1.13075	0.27833	0.512863	-1.14698	0.245726	0.454846
REACTOME_MYOGENESIS	1.03685	0.408915	1	0.851803	0.664083	0.997885	1.42769	0.0770751	0.412087	1.5102	0.039783	0.523924
REACTOME_N_GLYCAN_ANTENNAE_ELONGATION	-1.2223	0.214583	0.509467	-0.949747	0.499157	0.808508	0.630879	0.953307	0.988912	-0.744289	0.8061	0.827304
REACTOME_N_GLYCAN_ANTENNAE_ELONGATION_IN_THE_MEDIAL_TRANS_GOLGI	-1.18457	0.228448	0.532597	-1.25345	0.161501	0.552438	1.11235	0.293561	0.683553	0.796153	0.769772	0.849065
REACTOME_N_GLYCAN_TRIMMING_IN_THE_ER_AND_CALNEXIN_CALRETICULIN_CYCLE	-1.28997	0.190019	0.465545	-1.0657	0.367537	0.689998	-1.56924	0.0265849	0.155036	-1.3358	0.152866	0.288751
REACTOME_NA_CL_DEPENDENT_NEUROTRANSMITTER_TRANSPORTERS	0.709703	0.903353	1	-0.603528	0.940594	0.983968	1.211	0.247036	0.611203	1.03997	0.451718	0.693927
REACTOME_NCAM_SIGNALING_FOR_NEURITE_OUT_GROWTH	0.732433	0.851429	1	-0.745108	0.792545	0.924962	1.75368	0.00588235	0.266505	1.74245	0.00170358	0.384369
REACTOME_NCAM1_INTERACTIONS	0.867975	0.598859	1	-0.608884	0.913399	0.983278	1.51286	0.0518234	0.407984	1.61514	0.0134228	0.434342
REACTOME_NEDDYLATION	-1.11828	0.273622	0.588039	-1.29383	0.0992647	0.534419	-1.82586	0.00976562	0.0266524	-1.94517	0	0.0092286
REACTOME_NEF_MEDIATES_DOWN_MODULATION_OF_CELL_SURFACE_RECEPTORS_BY_RECRUITING_THEM_TO_CLATHRIN_ADAPTERS	-1.87959	0.00189394	0.192833	-0.939476	0.528626	0.812779	-0.893241	0.550098	0.730804	-0.805522	0.710638	0.768421
REACTOME_NEGATIVE_EPIGENETIC_REGULATION_OF_RRNA_EXPRESSION	1.18807	0.249509	1	1.0914	0.342437	1	-1.07508	0.361702	0.547921	-1.29643	0.162325	0.323787
REACTOME_NEGATIVE_REGULATION_OF_FGFR1_SIGNALING	0.968264	0.52505	1	-0.752953	0.865031	0.924415	0.89876	0.660342	0.82334	-1.04367	0.376923	0.535076
REACTOME_NEGATIVE_REGULATION_OF_FGFR2_SIGNALING	0.971851	0.503006	1	-0.69985	0.93207	0.950107	0.827708	0.802682	0.866333	-1.0577	0.338983	0.520689
REACTOME_NEGATIVE_REGULATION_OF_FGFR3_SIGNALING	0.747687	0.866142	1	-0.904659	0.625	0.831254	0.896575	0.66	0.82523	-1.044	0.368171	0.536024
REACTOME_NEGATIVE_REGULATION_OF_FGFR4_SIGNALING	-0.695642	0.955556	0.963932	-0.872378	0.6848	0.856554	1.04582	0.400398	0.725826	-1.03223	0.384434	0.540034
REACTOME_NEGATIVE_REGULATION_OF_MAPK_PATHWAY	-0.868048	0.683468	0.821695	-1.47106	0.022807	0.322087	-0.762339	0.787234	0.855893	-0.87096	0.619565	0.694939
REACTOME_NEGATIVE_REGULATION_OF_MET_ACTIVITY	0.691857	0.924272	1	-0.930707	0.57189	0.816232	-1.01734	0.419831	0.602918	1.07217	0.358736	0.675459
REACTOME_NEGATIVE_REGULATION_OF_NMDA_RECEPTOR_MEDIATED_NEURONAL_TRANSMISSION	1.14328	0.26276	1	-0.487897	0.998555	0.999981	1.68461	0.0238971	0.313289	1.44085	0.121053	0.573458
REACTOME_NEGATIVE_REGULATION_OF_NOTCH4_SIGNALING	-1.82951	0.0149254	0.144852	-1.72339	0.0117647	0.171367	-1.96168	0	0.0082776	-1.97004	0	0.00690166
REACTOME_NEGATIVE_REGULATION_OF_TCF_DEPENDENT_SIGNALING_BY_WNT_LIGAND_ANTAGONISTS	1.0744	0.427289	1	-0.652919	0.898438	0.976919	0.432708	0.992495	1	1.01265	0.463373	0.697189
REACTOME_NEGATIVE_REGULATION_OF_THE_PI3K_AKT_NETWORK	-0.682538	0.983122	0.970079	0.795624	0.801153	1	1.12666	0.259259	0.669729	1.12171	0.282504	0.669901
REACTOME_NEGATIVE_REGULATORS_OF_DDX58_IFIH1_SIGNALING	-0.631321	0.909627	0.982082	0.824855	0.691511	1	-1.5616	0.0463158	0.157389	-1.41506	0.116484	0.224494
REACTOME_NEPHRIN_FAMILY_INTERACTIONS	-0.868106	0.648536	0.82339	1.05748	0.370023	1	1.63523	0.0309478	0.326823	1.61687	0.0244821	0.444734
REACTOME_NETRIN_1_SIGNALING	1.287	0.158672	1	0.477543	0.992908	1	1.7526	0.00957854	0.231251	1.36986	0.113835	0.6159
REACTOME_NEUREXINS_AND_NEUROLIGINS	1.06475	0.35009	1	0.611165	0.977208	1	1.66588	0.0269231	0.336697	1.72856	0.0238095	0.402796
REACTOME_NEURONAL_SYSTEM	0.908856	0.673721	1	-0.768845	0.855967	0.92086	1.64907	0.0149533	0.325742	1.46875	0.115843	0.54724
REACTOME_NEUROTRANSMITTER_RECEPTORS_AND_POSTSYNAPTIC_SIGNAL_TRANSMISSION	0.885976	0.74223	1	-0.829285	0.788965	0.883351	1.51698	0.0295203	0.412695	1.21061	0.247878	0.604509
REACTOME_NEUROTRANSMITTER_RELEASE_CYCLE	0.753619	0.885362	1	-0.656965	0.93985	0.976104	1.45451	0.106464	0.405952	1.16596	0.336252	0.652244
REACTOME_NEUTROPHIL_DEGRANULATION	-1.6324	0.0307102	0.176745	-1.19203	0.254266	0.590043	-1.45369	0.122407	0.245563	-1.28763	0.222738	0.328301
REACTOME_NGF_STIMULATED_TRANSCRIPTION	0.846801	0.681901	1	-0.895826	0.612903	0.8383	0.921075	0.526316	0.821155	1.02658	0.440708	0.693866
REACTOME_NICOTINAMIDE_SALVAGING	1.07325	0.393474	1	1.49611	0.0711111	1	-1.10763	0.35041	0.527684	0.866596	0.628942	0.794498
REACTOME_NICOTINATE_METABOLISM	0.771843	0.786792	1	1.40287	0.0831354	1	-0.894978	0.570281	0.731336	0.63679	0.924771	0.954559
REACTOME_NITRIC_OXIDE_STIMULATES_GUANYLATE_CYCLASE	0.804394	0.76938	1	1.01849	0.426966	1	1.33172	0.166667	0.518197	1.2554	0.226576	0.593655
REACTOME_NOD1_2_SIGNALING_PATHWAY	-1.1605	0.24558	0.541522	1.50738	0.0580046	1	-1.0537	0.387352	0.563498	-1.08837	0.345309	0.495792
REACTOME_NON_INTEGRIN_MEMBRANE_ECM_INTERACTIONS	-0.504734	0.975	0.992417	-0.419027	0.996627	0.999065	1.13504	0.333952	0.6721	1.22641	0.291667	0.586622
REACTOME_NONHOMOLOGOUS_END_JOINING_NHEJ_	-0.559113	0.923077	0.988779	1.40249	0.111588	1	0.916386	0.570248	0.819406	0.966601	0.498092	0.729
REACTOME_NONSENSE_MEDIATED_DECAY_NMD_	1.41439	0.184676	1	-1.13234	0.358047	0.648458	-1.59404	0.0754352	0.141587	-1.81527	0.014433	0.0286901
REACTOME_NOREPINEPHRINE_NEUROTRANSMITTER_RELEASE_CYCLE	-0.552029	0.983471	0.985215	-0.941201	0.530547	0.811109	1.56603	0.0520231	0.366029	1.33066	0.206897	0.590674
REACTOME_NOTCH_HLH_TRANSCRIPTION_PATHWAY	1.28198	0.163498	1	1.16126	0.276498	1	1.69777	0.0115385	0.290632	1.98245	0	0.104284
REACTOME_NOTCH1_INTRACELLULAR_DOMAIN_REGULATES_TRANSCRIPTION	1.02558	0.424132	1	0.582112	0.978102	1	1.45307	0.0534653	0.404215	1.62762	0.0152381	0.483203
REACTOME_NOTCH2_ACTIVATION_AND_TRANSMISSION_OF_SIGNAL_TO_THE_NUCLEUS	-0.966139	0.487603	0.732356	-1.01989	0.445578	0.74017	0.797363	0.731061	0.880406	-1.24379	0.180873	0.370207
REACTOME_NOTCH3_ACTIVATION_AND_TRANSMISSION_OF_SIGNAL_TO_THE_NUCLEUS	-1.2618	0.178279	0.480926	-1.25466	0.183929	0.557005	0.726562	0.876209	0.940011	-1.14977	0.259494	0.454687
REACTOME_NOTCH3_INTRACELLULAR_DOMAIN_REGULATES_TRANSCRIPTION	1.17602	0.250464	1	0.918537	0.540107	1	1.59874	0.0228137	0.347565	1.70187	0.015534	0.449078
REACTOME_NOTCH4_INTRACELLULAR_DOMAIN_REGULATES_TRANSCRIPTION	1.37113	0.108949	1	0.519574	0.971084	1	1.82653	0.00377358	0.293334	1.82235	0	0.25389
REACTOME_NR1H2_AND_NR1H3_MEDIATED_SIGNALING	0.799413	0.80367	1	-0.895286	0.591065	0.837648	1.31933	0.0998043	0.503527	1.64736	0.0163636	0.472011
REACTOME_NR1H3_NR1H2_REGULATE_GENE_EXPRESSION_LINKED_TO_CHOLESTEROL_TRANSPORT_AND_EFFLUX	0.811054	0.755556	1	-0.892792	0.590674	0.839012	1.35461	0.104046	0.496894	1.62073	0.0209125	0.448497
REACTOME_NRAGE_SIGNALS_DEATH_THROUGH_JNK	0.787579	0.770916	1	0.465548	1	0.999549	1.80446	0.00924214	0.236665	1.84287	0	0.238489
REACTOME_NRIF_SIGNALS_CELL_DEATH_FROM_THE_NUCLEUS	-1.21379	0.237603	0.518524	-1.35282	0.115453	0.444146	-1.66894	0.015625	0.0937376	-2.00298	0	0.00587098
REACTOME_NS1_MEDIATED_EFFECTS_ON_HOST_PATHWAYS	-1.14448	0.318182	0.567984	-0.923591	0.54649	0.814777	0.761348	0.742857	0.913592	0.8449	0.629779	0.81
REACTOME_NUCLEAR_ENVELOPE_BREAKDOWN	-1.05685	0.39839	0.646758	-0.939315	0.52952	0.811257	0.753841	0.77193	0.919912	0.845894	0.620825	0.813019
REACTOME_NUCLEAR_ENVELOPE_NE_REASSEMBLY	-1.62651	0.0371094	0.179912	-1.64872	0.019573	0.18069	-1.36284	0.12381	0.323808	-1.34615	0.150327	0.284019
REACTOME_NUCLEAR_EVENTS_KINASE_AND_TRANSCRIPTION_FACTOR_ACTIVATION_	-0.874397	0.670236	0.81663	-0.958946	0.509524	0.800382	0.872747	0.607073	0.851716	0.984588	0.470483	0.712437
REACTOME_NUCLEAR_IMPORT_OF_REV_PROTEIN	-0.996357	0.468041	0.71185	-1.00013	0.477528	0.754239	0.828236	0.638211	0.870643	-0.878725	0.566075	0.687605
REACTOME_NUCLEAR_PORE_COMPLEX_NPC_DISASSEMBLY	-0.994016	0.467871	0.71091	-0.87675	0.594796	0.855023	0.877869	0.614754	0.847475	-0.914439	0.545272	0.653307
REACTOME_NUCLEAR_RECEPTOR_TRANSCRIPTION_PATHWAY	0.863714	0.629032	1	-0.967302	0.521545	0.797883	1.50054	0.0183824	0.417414	1.40177	0.0713044	0.610123
REACTOME_NUCLEAR_SIGNALING_BY_ERBB4	-0.653507	0.927966	0.976874	0.535488	0.977215	1	0.693043	0.878731	0.968686	-0.780251	0.784615	0.793744
REACTOME_NUCLEOBASE_CATABOLISM	-1.39832	0.0770833	0.360926	-1.57969	0.0186441	0.218515	-1.49585	0.04	0.203014	-1.06378	0.383133	0.520073
REACTOME_NUCLEOTIDE_BINDING_DOMAIN_LEUCINE_RICH_REPEAT_CONTAINING_RECEPTOR_NLR_SIGNALING_PATHWAYS	-1.03089	0.389328	0.675526	1.29724	0.153846	1	-1.12272	0.300813	0.516563	-0.866691	0.617284	0.700098
REACTOME_NUCLEOTIDE_EXCISION_REPAIR	-0.79132	0.728302	0.906177	-1.37918	0.116412	0.413758	-1.67966	0.0304762	0.0904586	-1.73879	0.0122951	0.0520814
REACTOME_NUCLEOTIDE_LIKE_PURINERGIC_RECEPTORS	0.522236	0.939271	1	1.13118	0.347932	1	-0.413256	0.989817	0.994816	-0.634243	0.884091	0.925414
REACTOME_NUCLEOTIDE_SALVAGE	-1.31109	0.121514	0.445992	-1.17869	0.265625	0.594455	-1.83104	0	0.0264934	-1.61541	0.0288248	0.0991986
REACTOME_O_GLYCOSYLATION_OF_TSR_DOMAIN_CONTAINING_PROTEINS	0.828809	0.692586	1	0.882507	0.602094	1	1.56047	0.0418944	0.341282	1.36814	0.136519	0.600155
REACTOME_O_LINKED_GLYCOSYLATION	0.683593	0.974545	1	0.468401	1	1	1.16045	0.262956	0.658222	1.07537	0.375618	0.677464
REACTOME_O_LINKED_GLYCOSYLATION_OF_MUCINS	0.728122	0.877159	1	-0.615569	0.972477	0.984541	0.453868	0.997984	1	0.569955	0.983108	0.978879
REACTOME_OLFACTORY_SIGNALING_PATHWAY	-0.561654	0.958491	0.991059	1.11828	0.328026	1	0.652634	0.975207	0.986043	1.56888	0.0106667	0.435786
REACTOME_ONCOGENE_INDUCED_SENESCENCE	0.976851	0.5	1	-1.12948	0.277087	0.648494	1.19201	0.244533	0.631949	1.10484	0.332724	0.662979
REACTOME_ONCOGENIC_MAPK_SIGNALING	-1.00906	0.424242	0.698513	-1.12437	0.268412	0.649776	1.22442	0.189293	0.604233	1.46786	0.0445633	0.540656
REACTOME_OPIOID_SIGNALLING	-0.78837	0.877712	0.907583	-0.822179	0.760433	0.882853	1.20395	0.198864	0.615655	0.968725	0.506045	0.727455
REACTOME_ORC1_REMOVAL_FROM_CHROMATIN	-1.84508	0.0136452	0.159561	-1.78209	0.00927644	0.224329	-1.95819	0	0.0081509	-2.01599	0	0.00617141
REACTOME_ORGANELLE_BIOGENESIS_AND_MAINTENANCE	0.882978	0.605313	1	1.15851	0.255125	1	1.08179	0.342268	0.703299	-1.05878	0.393375	0.52039
REACTOME_ORGANIC_CATION_ANION_ZWITTERION_TRANSPORT	-0.790001	0.757447	0.906665	-0.908966	0.557439	0.831617	-0.819503	0.676349	0.805478	0.909329	0.598921	0.755954
REACTOME_OTHER_INTERLEUKIN_SIGNALING	-0.765732	0.729839	0.926593	0.638052	0.882629	1	0.430419	0.996132	1	0.920687	0.538462	0.749612
REACTOME_OTHER_SEMAPHORIN_INTERACTIONS	-0.493693	0.987603	0.991668	0.745084	0.790932	1	0.981099	0.503718	0.782664	1.17522	0.286245	0.642151
REACTOME_OVARIAN_TUMOR_DOMAIN_PROTEASES	-1.18434	0.226721	0.529061	-0.824894	0.697632	0.882937	-0.905717	0.597536	0.721346	1.26045	0.175627	0.589994
REACTOME_OXIDATIVE_STRESS_INDUCED_SENESCENCE	0.840781	0.742063	1	-0.921128	0.579685	0.816217	1.33693	0.100205	0.515181	1.18869	0.222018	0.625851
REACTOME_P130CAS_LINKAGE_TO_MAPK_SIGNALING_FOR_INTEGRINS	-0.649192	0.899606	0.979226	-0.620907	0.925043	0.983373	-0.940536	0.544534	0.678661	0.905164	0.586995	0.754033
REACTOME_P75_NTR_RECEPTOR_MEDIATED_SIGNALLING	-0.985153	0.491903	0.715878	-0.898187	0.652961	0.837183	1.45547	0.040293	0.409205	1.38029	0.046332	0.613774
REACTOME_P75NTR_SIGNALS_VIA_NF_KB	-1.12879	0.308738	0.584245	0.767207	0.75	0.990581	-1.30632	0.182353	0.369335	-1.47349	0.0841683	0.184064
REACTOME_PARASITE_INFECTION	-1.829	0.00396825	0.137764	0.8737	0.594848	1	0.84142	0.658252	0.862147	1.00036	0.432143	0.700458
REACTOME_PCNA_DEPENDENT_LONG_PATCH_BASE_EXCISION_REPAIR	-0.97578	0.494118	0.721931	-1.27397	0.208103	0.548433	-1.06248	0.424762	0.556676	-1.33057	0.217391	0.293166
REACTOME_PCP_CE_PATHWAY	-1.64098	0.0276134	0.177842	-1.72896	0.00912409	0.168199	-1.98113	0	0.00692764	-2.02359	0	0.00637882
REACTOME_PD_1_SIGNALING	1.18245	0.358382	1	1.12004	0.395143	1	-1.2141	0.301688	0.442294	-0.621433	0.789474	0.934238
REACTOME_PEPTIDE_HORMONE_METABOLISM	0.757935	0.907104	1	0.537542	1	1	0.570729	1	1	-0.76209	0.892351	0.809465
REACTOME_PEPTIDE_LIGAND_BINDING_RECEPTORS	0.685416	0.927203	1	0.78611	0.795455	1	-0.800929	0.760532	0.823271	0.536587	0.989458	0.978017
REACTOME_PERK_REGULATES_GENE_EXPRESSION	0.879333	0.643287	1	-0.957585	0.515094	0.801618	-1.48425	0.0701754	0.211844	-1.48469	0.0791075	0.177895
REACTOME_PEROXISOMAL_LIPID_METABOLISM	-1.72607	0.0103734	0.134308	-0.556088	0.956274	0.990902	-1.11704	0.333996	0.518131	-1.18922	0.257862	0.423013
REACTOME_PEROXISOMAL_PROTEIN_IMPORT	-1.49442	0.0322581	0.266064	-1.02144	0.417279	0.740624	-1.67708	0.0197239	0.0904734	-1.79737	0	0.0329559
REACTOME_PHASE_0_RAPID_DEPOLARISATION	0.768269	0.79021	1	0.692885	0.895238	1	1.627	0.0243446	0.306881	1.4394	0.120543	0.569126
REACTOME_PHASE_2_PLATEAU_PHASE	0.775102	0.77677	1	0.852329	0.640805	1	1.3316	0.134215	0.513967	1.18937	0.272727	0.6312
REACTOME_PHASE_4_RESTING_MEMBRANE_POTENTIAL	0.710571	0.832359	1	-0.860969	0.636975	0.861259	0.683412	0.891635	0.972788	1.24868	0.223752	0.582852
REACTOME_PHASE_I_FUNCTIONALIZATION_OF_COMPOUNDS	0.712165	0.837476	1	-0.86232	0.659443	0.860349	-0.928173	0.525988	0.69456	-0.703107	0.932692	0.87048
REACTOME_PHASE_II_CONJUGATION_OF_COMPOUNDS	-0.764629	0.892704	0.92635	0.532504	0.950166	1	-1.78126	0	0.0409076	-1.62168	0.010917	0.0972834
REACTOME_PHOSPHOLIPASE_C_MEDIATED_CASCADE_FGFR2	1.24254	0.187023	1	0.911826	0.638177	1	1.1476	0.259259	0.669012	0.974511	0.496743	0.72137
REACTOME_PHOSPHOLIPASE_C_MEDIATED_CASCADE_FGFR4	0.85428	0.692607	1	0.62779	0.962467	1	1.47977	0.05	0.43495	1.03712	0.436077	0.694469
REACTOME_PHOSPHOLIPID_METABOLISM	-1.31942	0.0422833	0.442937	-0.838101	0.80458	0.873713	1.07801	0.292683	0.708306	1.28905	0.104452	0.580556
REACTOME_PHOSPHORYLATION_OF_THE_APC_C	0.952844	0.512448	1	-1.19155	0.27767	0.589026	-1.31033	0.213178	0.36599	-1.57843	0.0526316	0.120627
REACTOME_PI_3K_CASCADE_FGFR1	1.37502	0.101761	1	1.13417	0.304945	1	1.29017	0.135338	0.53147	1.1541	0.265823	0.651598
REACTOME_PI_3K_CASCADE_FGFR2	1.31201	0.137931	1	1.22229	0.206349	1	1.13361	0.257634	0.671791	0.933202	0.561983	0.743417
REACTOME_PI_3K_CASCADE_FGFR3	1.16279	0.271825	1	1.08173	0.352	1	1.24524	0.159509	0.580425	1.18902	0.252205	0.628612
REACTOME_PI_3K_CASCADE_FGFR4	0.990514	0.477011	1	1.01446	0.391626	1	1.48943	0.0410959	0.424064	0.993454	0.471631	0.703167
REACTOME_PI_METABOLISM	-1.22334	0.190476	0.511526	0.98171	0.463357	1	1.47017	0.0342857	0.426492	1.57999	0.0221811	0.436735
REACTOME_PI3K_AKT_SIGNALING_IN_CANCER	-0.610566	0.995842	0.989056	0.873465	0.651429	1	1.16944	0.198165	0.64903	1.20502	0.201626	0.610073
REACTOME_PI3K_EVENTS_IN_ERBB2_SIGNALING	0.59951	0.954262	1	0.895495	0.588378	1	1.0174	0.432638	0.745599	1.35414	0.117021	0.595696
REACTOME_PINK1_PRKN_MEDIATED_MITOPHAGY	-1.34095	0.146045	0.418951	-1.52304	0.0458167	0.26893	-1.72633	0.0115163	0.0639993	-1.75336	0.00408998	0.0464375
REACTOME_PIWI_INTERACTING_RNA_PIRNA_BIOGENESIS	-0.904074	0.586498	0.79272	-1.03588	0.408946	0.719217	-1.43395	0.0828516	0.265232	-1.68995	0.0115207	0.0708662
REACTOME_PKA_ACTIVATION_IN_GLUCAGON_SIGNALLING	-0.608313	0.955375	0.988761	-0.968225	0.525316	0.79983	1.76226	0.0194175	0.265952	1.58922	0.0148148	0.420072
REACTOME_PKA_MEDIATED_PHOSPHORYLATION_OF_CREB	-0.701973	0.869121	0.965149	1.07477	0.34321	1	1.75282	0.0131579	0.248421	1.56465	0.0290698	0.426034
REACTOME_PKMTS_METHYLATE_HISTONE_LYSINES	0.803437	0.719298	1	1.35093	0.138655	1	1.2789	0.189189	0.544856	1.32419	0.159274	0.586709
REACTOME_PLASMA_LIPOPROTEIN_ASSEMBLY	-1.18454	0.290254	0.530692	-1.01094	0.459909	0.74657	-1.27906	0.217659	0.384799	-0.759723	0.782201	0.811101
REACTOME_PLASMA_LIPOPROTEIN_ASSEMBLY_REMODELING_AND_CLEARANCE	-1.3861	0.0843621	0.36979	-1.42427	0.048855	0.363763	-0.687844	0.915254	0.902642	0.550461	0.980634	0.975986
REACTOME_PLASMA_LIPOPROTEIN_CLEARANCE	-1.58185	0.0305499	0.204553	-1.48099	0.0533333	0.317842	-0.838662	0.643923	0.779025	-0.668089	0.873085	0.90259
REACTOME_PLASMA_LIPOPROTEIN_REMODELING	-0.696404	0.783158	0.966589	-1.15532	0.272099	0.620093	-0.596994	0.971429	0.966361	0.728489	0.813559	0.895206
REACTOME_PLATELET_ACTIVATION_SIGNALING_AND_AGGREGATION	-0.986238	0.463983	0.715459	-0.791405	0.801282	0.908734	-1.04074	0.378495	0.574246	0.654461	0.932546	0.946889
REACTOME_PLATELET_AGGREGATION_PLUG_FORMATION_	-0.692887	0.876033	0.965394	0.537409	0.984733	1	0.866577	0.615094	0.852574	1.3539	0.117949	0.590132
REACTOME_PLATELET_CALCIUM_HOMEOSTASIS	-1.16773	0.24948	0.540546	0.939283	0.502347	1	1.42962	0.0638298	0.412703	1.26412	0.204738	0.597462
REACTOME_PLATELET_HOMEOSTASIS	-0.714087	0.945032	0.953415	-0.775015	0.823161	0.919359	1.10004	0.285461	0.690315	0.911445	0.603928	0.7544
REACTOME_PLATELET_SENSITIZATION_BY_LDL	0.734978	0.79802	1	-0.766773	0.787934	0.919252	-0.726019	0.846791	0.880904	-0.609811	0.945887	0.939554
REACTOME_POLO_LIKE_KINASE_MEDIATED_EVENTS	-1.30961	0.223301	0.44432	-1.51848	0.0719697	0.272436	0.505069	0.912245	1	-0.897038	0.600798	0.673014
REACTOME_POLYMERASE_SWITCHING_ON_THE_C_STRAND_OF_THE_TELOMERE	-0.882985	0.567194	0.814334	-0.567203	0.932836	0.991585	0.696396	0.769547	0.969723	-1.1869	0.325052	0.422258
REACTOME_POSITIVE_EPIGENETIC_REGULATION_OF_RRNA_EXPRESSION	-0.724825	0.817814	0.949994	-0.848856	0.657559	0.868644	1.17032	0.291667	0.654685	1.12344	0.312749	0.66924
REACTOME_POST_CHAPERONIN_TUBULIN_FOLDING_PATHWAY	-1.50311	0.0674847	0.256504	-1.77243	0.0106195	0.196052	-1.44903	0.107692	0.247179	-1.31719	0.173709	0.305263
REACTOME_POST_TRANSLATIONAL_MODIFICATION_SYNTHESIS_OF_GPI_ANCHORED_PROTEINS	-0.681778	0.90748	0.969107	0.579631	0.997041	1	-0.91227	0.582627	0.713395	-1.03969	0.378866	0.53564
REACTOME_POSTMITOTIC_NUCLEAR_PORE_COMPLEX_NPC_REFORMATION	-1.03642	0.445098	0.666066	-0.976946	0.511364	0.786635	-1.07658	0.378168	0.546788	-1.09136	0.370221	0.49545
REACTOME_POTASSIUM_CHANNELS	1.27518	0.10989	1	-0.715453	0.879945	0.940979	1.43747	0.0914077	0.419171	1.36942	0.149915	0.603383
REACTOME_POTENTIAL_THERAPEUTICS_FOR_SARS	-0.963278	0.514911	0.736274	0.89664	0.566667	1	1.16653	0.236499	0.651673	1.1065	0.313953	0.665677
REACTOME_PRE_NOTCH_EXPRESSION_AND_PROCESSING	1.36044	0.0655106	1	-0.924797	0.564274	0.819402	1.806	0.00395257	0.266417	1.6255	0.0151515	0.450211
REACTOME_PRE_NOTCH_PROCESSING_IN_GOLGI	-1.27861	0.131417	0.477467	-1.22196	0.21273	0.573548	1.4826	0.0699433	0.434553	1.03217	0.420857	0.693648
REACTOME_PRESYNAPTIC_FUNCTION_OF_KAINATE_RECEPTORS	0.524735	0.985597	1	1.04114	0.375622	1	-0.95415	0.514644	0.666939	-0.723068	0.882494	0.851322
REACTOME_PROCESSING_OF_CAPPED_INTRON_CONTAINING_PRE_MRNA	-0.758289	0.761044	0.927157	-0.880636	0.601547	0.856471	-1.23211	0.250489	0.428407	-1.3218	0.21371	0.300479
REACTOME_PROCESSING_OF_CAPPED_INTRONLESS_PRE_MRNA	0.704083	0.809237	1	-0.776725	0.729008	0.919925	-0.942756	0.54902	0.678245	-1.00466	0.452431	0.559301
REACTOME_PROCESSING_OF_DNA_DOUBLE_STRAND_BREAK_ENDS	-0.567979	0.897959	0.991323	-0.686507	0.776316	0.956461	-0.873628	0.603113	0.746049	-1.04293	0.429703	0.533362
REACTOME_PROCESSING_OF_INTRONLESS_PRE_MRNAS	0.934213	0.511538	1	0.902832	0.553015	1	1.32726	0.172619	0.515115	0.98909	0.457692	0.706418
REACTOME_PROCESSIVE_SYNTHESIS_ON_THE_C_STRAND_OF_THE_TELOMERE	-1.25821	0.22807	0.477321	-0.800566	0.730018	0.90412	-0.882226	0.618217	0.739444	-1.20331	0.271429	0.409688
REACTOME_PROCESSIVE_SYNTHESIS_ON_THE_LAGGING_STRAND	-1.35999	0.201923	0.398278	-1.20313	0.291971	0.586135	-0.881273	0.601167	0.739435	-1.14217	0.38755	0.456161
REACTOME_PROGRAMMED_CELL_DEATH	-1.7217	0.0092081	0.131273	-1.33863	0.126095	0.461947	-2.00201	0	0.00579412	-1.8549	0	0.021925
REACTOME_PROLACTIN_RECEPTOR_SIGNALING	1.18638	0.242884	1	0.849976	0.675497	0.996656	1.00611	0.444867	0.751295	-0.968178	0.484108	0.597595
REACTOME_PROSTACYCLIN_SIGNALLING_THROUGH_PROSTACYCLIN_RECEPTOR	0.6154	0.924843	1	-0.769247	0.775862	0.921921	-1.0023	0.448421	0.612716	-1.1825	0.212617	0.427413
REACTOME_PROTEIN_FOLDING	-1.37258	0.0599613	0.386407	-1.52981	0.0307443	0.263254	-1.52565	0.0357143	0.182656	-1.69928	0.00232019	0.0677565
REACTOME_PROTEIN_LOCALIZATION	-1.54909	0.042	0.217729	-1.66352	0.0171429	0.179427	-1.80613	0.00784314	0.0319482	-2.04383	0	0.00550024
REACTOME_PROTEIN_PROTEIN_INTERACTIONS_AT_SYNAPSES	0.860351	0.723949	1	-0.585538	0.986487	0.986255	1.72397	0.0173745	0.239719	1.68574	0.025878	0.452742
REACTOME_PROTEIN_UBIQUITINATION	-1.04835	0.403162	0.651026	-1.50117	0.0451977	0.289849	-1.69253	0.0188679	0.0834854	-1.8887	0	0.0161381
REACTOME_PTEN_REGULATION	-1.5718	0.0118577	0.205142	-1.60922	0.022807	0.202497	-1.6001	0.034	0.136416	-1.63314	0.00431035	0.0927114
REACTOME_PURINE_CATABOLISM	-1.2608	0.170635	0.478636	-1.69467	0.00542496	0.173048	-1.67883	0.00776699	0.0900652	-1.47047	0.0635294	0.185517
REACTOME_PURINERGIC_SIGNALING_IN_LEISHMANIASIS_INFECTION	-0.90043	0.55579	0.794628	0.768254	0.771167	0.993185	-1.19742	0.314103	0.460197	-0.739509	0.729847	0.832055
REACTOME_PYRUVATE_METABOLISM	-1.66779	0.0170778	0.159031	-1.65611	0.030303	0.181118	-0.922404	0.583333	0.701104	-1.0986	0.33049	0.490578
REACTOME_PYRUVATE_METABOLISM_AND_CITRIC_ACID_TCA_CYCLE	-1.60781	0.0325048	0.189574	-1.24541	0.220339	0.561841	-1.31371	0.133072	0.367213	-1.43548	0.0897704	0.207998
REACTOME_RA_BIOSYNTHESIS_PATHWAY	0.715203	0.809804	1	-0.763718	0.798413	0.919239	-0.821045	0.701271	0.804672	-0.480209	0.994695	0.980402
REACTOME_RAB_GEFS_EXCHANGE_GTP_FOR_GDP_ON_RABS	-1.66111	0.0102041	0.161678	-1.01163	0.411232	0.747023	1.11023	0.286573	0.677946	1.16942	0.204797	0.648179
REACTOME_RAB_GERANYLGERANYLATION	-1.4813	0.0547667	0.27563	-1.22243	0.187394	0.57944	-1.36762	0.112	0.32133	-1.21684	0.22807	0.395726
REACTOME_RAB_REGULATION_OF_TRAFFICKING	-1.62903	0.01002	0.179015	-1.11592	0.283636	0.65827	1.36625	0.0525253	0.484345	1.34729	0.0592334	0.57299
REACTOME_RAF_ACTIVATION	0.915609	0.601626	1	-1.07235	0.365217	0.687009	-0.708001	0.838235	0.889652	-0.83731	0.694323	0.734559
REACTOME_RAF_INDEPENDENT_MAPK1_3_ACTIVATION	-1.16108	0.273469	0.544126	-1.10332	0.340136	0.670223	1.26834	0.178571	0.552345	1.34851	0.124542	0.580897
REACTOME_RAP1_SIGNALLING	-1.35114	0.112	0.406042	1.17491	0.244552	1	-1.02504	0.430736	0.596298	0.929637	0.558333	0.747614
REACTOME_RAS_ACTIVATION_UPON_CA2_INFLUX_THROUGH_NMDA_RECEPTOR	1.05608	0.339587	1	-0.829006	0.741085	0.882184	1.46158	0.100569	0.428789	1.28584	0.224779	0.579524
REACTOME_RAS_PROCESSING	-1.16415	0.251534	0.542013	-1.59532	0.0333952	0.208577	-1.87187	0.00198413	0.0182082	-1.77465	0.00854701	0.0386753
REACTOME_RECEPTOR_TYPE_TYROSINE_PROTEIN_PHOSPHATASES	-0.492678	0.995968	0.990238	0.772615	0.78098	0.99447	1.74799	0.0115607	0.225483	1.65197	0.0215686	0.477815
REACTOME_RECOGNITION_OF_DNA_DAMAGE_BY_PCNA_CONTAINING_REPLICATION_COMPLEX	-0.852818	0.618577	0.839382	-1.31664	0.174954	0.497492	-1.19536	0.288802	0.458531	-1.56593	0.0712871	0.126584
REACTOME_RECRUITMENT_OF_MITOTIC_CENTROSOME_PROTEINS_AND_COMPLEXES	-0.756192	0.778706	0.926821	1.01445	0.403397	1	1.05906	0.405063	0.723103	1.2488	0.2147	0.586329
REACTOME_RECRUITMENT_OF_NUMA_TO_MITOTIC_CENTROSOMES	-1.09202	0.363071	0.612805	-1.08397	0.343066	0.683214	1.05973	0.392034	0.724929	1.15712	0.312381	0.655296
REACTOME_RECYCLING_OF_BILE_ACIDS_AND_SALTS	0.610695	0.948413	1	-0.50305	0.983434	0.997667	0.840765	0.680934	0.860642	1.10227	0.32483	0.662563
REACTOME_RECYCLING_PATHWAY_OF_L1	-1.67614	0.0203666	0.15601	-1.5448	0.0453752	0.247255	0.85071	0.693227	0.860715	1.13504	0.297297	0.657487
REACTOME_REGULATION_OF_BETA_CELL_DEVELOPMENT	1.2187	0.162214	1	0.998887	0.481482	1	1.06893	0.375235	0.714771	1.50856	0.05	0.5181
REACTOME_REGULATION_OF_CHOLESTEROL_BIOSYNTHESIS_BY_SREBP_SREBF_	-0.910391	0.569959	0.787354	-0.652363	0.881423	0.975866	1.46042	0.0873984	0.425556	1.54713	0.0507099	0.438853
REACTOME_REGULATION_OF_EXPRESSION_OF_SLITS_AND_ROBOS	1.00062	0.471954	1	-1.42438	0.168739	0.365989	-1.83105	0.00956023	0.0268733	-1.99417	0	0.00597336
REACTOME_REGULATION_OF_FZD_BY_UBIQUITINATION	1.24307	0.204225	1	-0.604134	0.942529	0.9851	0.643656	0.936248	0.989763	0.976085	0.497608	0.723448
REACTOME_REGULATION_OF_GENE_EXPRESSION_IN_BETA_CELLS	0.817824	0.762617	1	-0.590822	0.961474	0.98607	0.428726	1	1	0.884493	0.628264	0.77366
REACTOME_REGULATION_OF_GENE_EXPRESSION_IN_LATE_STAGE_BRANCHING_MORPHOGENESIS_PANCREATIC_BUD_PRECURSOR_CELLS	1.57991	0.0532319	1	1.35056	0.136585	1	1.39715	0.116142	0.452084	1.90185	0	0.193635
REACTOME_REGULATION_OF_GLUCOKINASE_BY_GLUCOKINASE_REGULATORY_PROTEIN	-1.18134	0.289916	0.529118	-0.851267	0.633829	0.867366	0.907173	0.599589	0.82084	-0.829958	0.631579	0.741169
REACTOME_REGULATION_OF_HSF1_MEDIATED_HEAT_SHOCK_RESPONSE	-1.09698	0.333333	0.606223	-1.0296	0.411552	0.728737	-0.98745	0.483034	0.63284	-1.19439	0.190669	0.418446
REACTOME_REGULATION_OF_IFNA_SIGNALING	-0.557268	0.942913	0.986196	0.800169	0.671937	1	-0.775152	0.746753	0.842063	0.920911	0.564315	0.75148
REACTOME_REGULATION_OF_INSULIN_LIKE_GROWTH_FACTOR_IGF_TRANSPORT_AND_UPTAKE_BY_INSULIN_LIKE_GROWTH_FACTOR_BINDING_PROTEINS_IGFBPS_	0.806409	0.754286	1	-0.855726	0.660209	0.864294	-0.766797	0.770241	0.852762	0.64269	0.917923	0.951233
REACTOME_REGULATION_OF_INSULIN_SECRETION	-0.583599	0.997984	0.989934	0.878161	0.68997	1	1.39906	0.076225	0.452552	1.36713	0.136895	0.596618
REACTOME_REGULATION_OF_KIT_SIGNALING	0.614662	0.933206	1	0.786254	0.750605	1	1.28414	0.184825	0.53725	1.48193	0.0623886	0.541447
REACTOME_REGULATION_OF_LIPID_METABOLISM_BY_PPARALPHA	0.714078	0.955939	1	-0.767032	0.865772	0.920451	1.55072	0.00806452	0.357623	1.27985	0.120954	0.585493
REACTOME_REGULATION_OF_MECP2_EXPRESSION_AND_ACTIVITY	-1.37873	0.0741525	0.381528	0.719553	0.85782	1	1.56089	0.0268199	0.347272	1.89096	0.00187266	0.152717
REACTOME_REGULATION_OF_MRNA_STABILITY_BY_PROTEINS_THAT_BIND_AU_RICH_ELEMENTS	-1.77608	0.0117647	0.117198	-1.65311	0.0362595	0.17691	-1.98005	0.00193424	0.00680346	-1.94468	0.00212314	0.00914599
REACTOME_REGULATION_OF_PLK1_ACTIVITY_AT_G2_M_TRANSITION	-0.930688	0.540373	0.762841	-0.968723	0.510204	0.800677	0.924124	0.53719	0.820452	0.94969	0.505769	0.735285
REACTOME_REGULATION_OF_PTEN_GENE_TRANSCRIPTION	-0.892208	0.602537	0.805609	-0.942234	0.546248	0.810712	1.46029	0.0606654	0.420072	1.47013	0.061753	0.551692
REACTOME_REGULATION_OF_PTEN_STABILITY_AND_ACTIVITY	-1.82588	0.00766283	0.129415	-1.65964	0.0206767	0.181894	-2.0185	0	0.00510947	-2.07093	0	0.00493639
REACTOME_REGULATION_OF_PYRUVATE_DEHYDROGENASE_PDH_COMPLEX	-1.17465	0.245681	0.536501	-1.13502	0.306483	0.644359	0.728754	0.822086	0.939481	0.703021	0.866667	0.915917
REACTOME_REGULATION_OF_RAS_BY_GAPS	-1.60225	0.0538033	0.192346	-1.63969	0.0226415	0.188682	-2.09212	0	0.00536331	-2.03812	0	0.00544885
REACTOME_REGULATION_OF_RUNX2_EXPRESSION_AND_ACTIVITY	-1.55769	0.0654206	0.214317	-1.56655	0.0547445	0.222711	-2.07649	0	0.00509004	-2.1643	0	0.00515652
REACTOME_REGULATION_OF_RUNX3_EXPRESSION_AND_ACTIVITY	-1.83753	0.0149813	0.15104	-1.81213	0.00750469	0.27909	-1.94755	0	0.00918614	-2.04663	0	0.00566212
REACTOME_REGULATION_OF_SIGNALING_BY_CBL	-1.37852	0.0625	0.379574	-0.851679	0.628571	0.868282	0.939843	0.522641	0.820632	0.845614	0.646718	0.81116
REACTOME_REGULATION_OF_TLR_BY_ENDOGENOUS_LIGAND	0.826299	0.681729	1	0.837654	0.6875	1	-1.30393	0.167347	0.367983	-1.06231	0.376744	0.520742
REACTOME_REGULATION_OF_TNFR1_SIGNALING	-1.11595	0.316505	0.590823	1.18442	0.227571	1	0.968713	0.483034	0.796723	0.853326	0.643836	0.802948
REACTOME_REGULATION_OF_TP53_ACTIVITY	0.730683	0.825651	1	-1.01448	0.445438	0.742634	1.04443	0.402415	0.725785	-0.888377	0.60625	0.685041
REACTOME_REGULATION_OF_TP53_ACTIVITY_THROUGH_ACETYLATION	-1.0565	0.362705	0.645569	-0.84937	0.63035	0.869367	1.57294	0.0417495	0.366294	1.30424	0.195736	0.583451
REACTOME_REGULATION_OF_TP53_ACTIVITY_THROUGH_METHYLATION	0.877538	0.617021	1	0.89915	0.584222	1	1.04702	0.42449	0.729641	-0.983376	0.479358	0.581518
REACTOME_REGULATION_OF_TP53_ACTIVITY_THROUGH_PHOSPHORYLATION	0.730051	0.78373	1	-0.826709	0.64632	0.88473	-0.942161	0.508738	0.677538	-1.21845	0.253012	0.39483
REACTOME_REGULATION_OF_TP53_EXPRESSION_AND_DEGRADATION	-0.908432	0.592132	0.789245	-1.34945	0.0816327	0.446975	1.04406	0.388235	0.723433	-1.02449	0.413242	0.546307
REACTOME_REPRODUCTION	1.10943	0.305019	1	1.03089	0.415423	1	0.747998	0.84472	0.921211	1.02626	0.401923	0.691938
REACTOME_RESOLUTION_OF_ABASIC_SITES_AP_SITES_	-0.812636	0.666667	0.885741	-1.02133	0.433333	0.738942	-1.16368	0.310019	0.485128	-1.39626	0.151261	0.238436
REACTOME_RESOLUTION_OF_AP_SITES_VIA_THE_MULTIPLE_NUCLEOTIDE_PATCH_REPLACEMENT_PATHWAY	-0.802775	0.683468	0.899615	-1.1804	0.286232	0.594963	-1.0036	0.479323	0.612003	-1.22408	0.311983	0.391111
REACTOME_RESOLUTION_OF_D_LOOP_STRUCTURES	0.729676	0.725807	1	0.927681	0.541053	1	1.11555	0.378151	0.68359	0.705936	0.758755	0.914813
REACTOME_RESOLUTION_OF_D_LOOP_STRUCTURES_THROUGH_SYNTHESIS_DEPENDENT_STRAND_ANNEALING_SDSA_	0.567015	0.883534	1	0.822091	0.600418	0.999686	1.00915	0.482328	0.751026	0.566707	0.872047	0.971715
REACTOME_RESOLUTION_OF_SISTER_CHROMATID_COHESION	-1.24407	0.247525	0.497339	-1.09373	0.380334	0.671418	-0.865578	0.590038	0.752905	-1.13986	0.37751	0.456635
REACTOME_RESPIRATORY_ELECTRON_TRANSPORT	-1.26957	0.293069	0.484843	-1.76876	0.0447154	0.192754	-1.87129	0	0.0180812	-1.81435	0	0.0287351
REACTOME_RESPIRATORY_ELECTRON_TRANSPORT_ATP_SYNTHESIS_BY_CHEMIOSMOTIC_COUPLING_AND_HEAT_PRODUCTION_BY_UNCOUPLING_PROTEINS_	-1.23627	0.316733	0.492168	-1.6962	0.0589431	0.174529	-1.93021	0	0.0107016	-1.86371	0	0.0199026
REACTOME_RESPONSE_OF_EIF2AK1_HRI_TO_HEME_DEFICIENCY	0.903448	0.558763	1	-1.57957	0.0553571	0.216333	-1.08187	0.420635	0.544045	-1.4362	0.0795918	0.208177
REACTOME_RESPONSE_OF_EIF2AK4_GCN2_TO_AMINO_ACID_DEFICIENCY	1.38059	0.204322	1	-1.22456	0.315789	0.579266	-1.68761	0.0286807	0.085282	-1.79202	0.0103734	0.0337488
REACTOME_RESPONSE_OF_MTB_TO_PHAGOCYTOSIS	-1.47883	0.058	0.273165	-1.54078	0.0387454	0.251539	0.835962	0.706	0.861802	1.00699	0.463588	0.697841
REACTOME_RESPONSE_TO_ELEVATED_PLATELET_CYTOSOLIC_CA2_	-0.988147	0.475375	0.715151	-0.998277	0.455717	0.756152	-1.33823	0.157025	0.350162	-0.884479	0.577103	0.685043
REACTOME_RET_SIGNALING	-1.23836	0.163265	0.498188	-0.709258	0.893482	0.946093	1.45834	0.0566406	0.413415	1.54935	0.0157618	0.441609
REACTOME_RETROGRADE_TRANSPORT_AT_THE_TRANS_GOLGI_NETWORK	-1.12163	0.318548	0.589017	0.980157	0.487805	1	-0.809197	0.728571	0.813449	1.01681	0.422222	0.694389
REACTOME_RHO_GTPASE_CYCLE	-0.685257	0.964657	0.968766	0.818242	0.764228	0.992491	1.76684	0.00738007	0.279954	1.75236	0.00183486	0.442113
REACTOME_RHO_GTPASE_EFFECTORS	-1.7938	0.00194932	0.126529	-1.29597	0.144599	0.534583	-0.983929	0.463265	0.633969	-1.04102	0.381375	0.53497
REACTOME_RHO_GTPASES_ACTIVATE_CIT	-1.72974	0.0160643	0.135904	-1.00602	0.427817	0.751185	-1.32295	0.130977	0.360591	-1.1261	0.289238	0.462678
REACTOME_RHO_GTPASES_ACTIVATE_FORMINS	-1.6376	0.0372549	0.175237	-1.29697	0.20442	0.534792	-0.937012	0.517176	0.682858	-1.08925	0.386892	0.497254
REACTOME_RHO_GTPASES_ACTIVATE_IQGAPS	-1.79105	0.0102669	0.117953	-1.78271	0.00542496	0.257349	-1.25304	0.20404	0.412326	-0.996395	0.432304	0.563036
REACTOME_RHO_GTPASES_ACTIVATE_NADPH_OXIDASES	-0.982329	0.467054	0.717722	-0.793027	0.73945	0.912587	0.764295	0.711198	0.914041	-0.684778	0.84633	0.886356
REACTOME_RHO_GTPASES_ACTIVATE_PAKS	-1.76784	0.0176817	0.116913	-1.00762	0.4614	0.749763	-1.28972	0.172414	0.377513	1.02439	0.439703	0.690349
REACTOME_RHO_GTPASES_ACTIVATE_PKNS	-1.70345	0.00978474	0.134675	-1.38059	0.105903	0.415424	-1.29055	0.136	0.377874	-1.12813	0.268182	0.462461
REACTOME_RHO_GTPASES_ACTIVATE_ROCKS	-1.72193	0.0159681	0.133503	-1.11252	0.325967	0.657739	-1.23965	0.202405	0.421331	-1.12834	0.315789	0.463453
REACTOME_RHO_GTPASES_ACTIVATE_WASPS_AND_WAVES	-1.9875	0	0.195633	-1.16326	0.268116	0.608401	-1.11001	0.326403	0.526907	-1.1113	0.345416	0.477041
REACTOME_RIP_MEDIATED_NFKB_ACTIVATION_VIA_ZBP1	-1.42311	0.107004	0.338974	1.10059	0.355372	1	-0.550458	0.950719	0.975981	0.732703	0.79	0.894134
REACTOME_RIPK1_MEDIATED_REGULATED_NECROSIS	-1.12811	0.326044	0.583717	1.15921	0.296375	1	-1.65505	0.0223577	0.101883	-1.46513	0.119342	0.188269
REACTOME_RMTS_METHYLATE_HISTONE_ARGININES	0.911187	0.573674	1	-1.09416	0.351648	0.672546	1.04321	0.413174	0.722063	0.918942	0.525794	0.750349
REACTOME_RNA_POLYMERASE_I_PROMOTER_ESCAPE	1.02255	0.430303	1	-0.596823	0.94499	0.986864	-1.36491	0.164436	0.323761	-1.5514	0.0447154	0.133979
REACTOME_RNA_POLYMERASE_I_TRANSCRIPTION	0.999968	0.435644	1	-0.902227	0.5878	0.83446	-1.05148	0.403162	0.563954	-1.1782	0.251521	0.429441
REACTOME_RNA_POLYMERASE_I_TRANSCRIPTION_INITIATION	1.00287	0.452242	1	-0.838794	0.674074	0.874065	1.01825	0.424797	0.746832	-1.06852	0.381743	0.51729
REACTOME_RNA_POLYMERASE_I_TRANSCRIPTION_TERMINATION	1.04009	0.422222	1	-0.627749	0.896686	0.984234	-1.29602	0.204239	0.374061	-1.57736	0.0344828	0.120639
REACTOME_RNA_POLYMERASE_II_TRANSCRIBES_SNRNA_GENES	0.807845	0.733333	1	-0.83254	0.703125	0.880682	-1.49166	0.0431373	0.205423	-1.55952	0.0406504	0.128891
REACTOME_RNA_POLYMERASE_II_TRANSCRIPTION_TERMINATION	0.933916	0.533333	1	0.849474	0.631263	0.992279	-1.06524	0.395711	0.555072	-1.0519	0.414634	0.526824
REACTOME_RNA_POLYMERASE_III_CHAIN_ELONGATION	-0.796551	0.70935	0.902823	-1.12924	0.323194	0.64699	-1.57121	0.0584906	0.154401	-1.71294	0.00628931	0.061083
REACTOME_RNA_POLYMERASE_III_TRANSCRIPTION	-0.724182	0.829569	0.949034	-0.874089	0.655046	0.85671	-1.30202	0.190291	0.367702	-1.393	0.0775862	0.24052
REACTOME_RNA_POLYMERASE_III_TRANSCRIPTION_INITIATION_FROM_TYPE_1_PROMOTER	-0.839573	0.645621	0.85298	-1.16809	0.272031	0.603733	-1.28305	0.20428	0.384827	-1.56354	0.0377359	0.127128
REACTOME_RNA_POLYMERASE_III_TRANSCRIPTION_INITIATION_FROM_TYPE_3_PROMOTER	-0.695732	0.832298	0.965634	-0.79239	0.771698	0.90869	-1.51099	0.0675422	0.19305	-1.65279	0.019802	0.0853114
REACTOME_RNA_POLYMERASE_III_TRANSCRIPTION_TERMINATION	0.771922	0.792157	1	-0.877949	0.630996	0.856211	-1.39865	0.10495	0.293616	-1.50418	0.039916	0.166621
REACTOME_ROLE_OF_LAT2_NTAL_LAB_ON_CALCIUM_MOBILIZATION	0.771239	0.776493	1	0.98154	0.47235	1	1.1559	0.333945	0.661271	1.24591	0.233716	0.578023
REACTOME_ROLE_OF_PHOSPHOLIPIDS_IN_PHAGOCYTOSIS	-0.681208	0.873469	0.967947	1.15202	0.28642	1	1.08455	0.399618	0.703938	1.30683	0.195489	0.586372
REACTOME_RORA_ACTIVATES_GENE_EXPRESSION	0.922861	0.554717	1	0.82367	0.660754	1	1.93217	0	0.394012	1.7646	0.00796813	0.446508
REACTOME_ROS_AND_RNS_PRODUCTION_IN_PHAGOCYTES	-1.78593	0.0141129	0.112902	-1.42804	0.101818	0.360952	-1.22229	0.20935	0.436952	-1.24466	0.238202	0.371663
REACTOME_RRNA_MODIFICATION_IN_THE_NUCLEUS_AND_CYTOSOL	0.470789	0.957831	1	-1.18024	0.290135	0.593187	-1.34369	0.158513	0.348549	-1.37584	0.167728	0.257298
REACTOME_RRNA_PROCESSING	0.961349	0.498986	1	-1.27852	0.256554	0.542355	-1.64966	0.0425532	0.103049	-1.81077	0.0104603	0.0289206
REACTOME_RUNX1_INTERACTS_WITH_CO_FACTORS_WHOSE_PRECISE_EFFECT_ON_RUNX1_TARGETS_IS_NOT_KNOWN	1.22472	0.228846	1	1.09734	0.354023	1	1.50877	0.0708502	0.403786	1.44589	0.121569	0.575346
REACTOME_RUNX1_REGULATES_GENES_INVOLVED_IN_MEGAKARYOCYTE_DIFFERENTIATION_AND_PLATELET_FUNCTION	-0.659789	0.924406	0.976087	-0.852746	0.670418	0.868066	1.2192	0.232422	0.608313	1.67478	0.0253623	0.438361
REACTOME_RUNX1_REGULATES_TRANSCRIPTION_OF_GENES_INVOLVED_IN_DIFFERENTIATION_OF_HSCS	-1.52998	0.0589391	0.234485	-1.67681	0.0185185	0.185692	-2.07726	0	0.00593838	-2.16803	0	0.00712007
REACTOME_RUNX2_REGULATES_BONE_DEVELOPMENT	0.989968	0.484053	1	-1.25114	0.189744	0.555525	1.77066	0.00191939	0.300306	1.04287	0.397638	0.696293
REACTOME_RUNX2_REGULATES_OSTEOBLAST_DIFFERENTIATION	0.777657	0.788	1	-1.00441	0.456446	0.748881	1.61599	0.0304762	0.324338	0.970838	0.479691	0.725818
REACTOME_S_PHASE	-1.3165	0.189555	0.441764	-1.47792	0.0803738	0.316017	-1.56199	0.0719844	0.158202	-1.82197	0.00817996	0.0277834
REACTOME_SARS_COV_1_INFECTION	-0.974687	0.498032	0.720558	-1.05181	0.37613	0.699172	-1.27502	0.136646	0.38614	-1.47094	0.0366379	0.185916
REACTOME_SARS_COV_INFECTIONS	-1.0592	0.36747	0.645634	-0.986306	0.472125	0.774265	-0.892016	0.62419	0.729526	-0.967575	0.482979	0.596993
REACTOME_SCAVENGING_BY_CLASS_A_RECEPTORS	-0.660673	0.870833	0.978796	-0.767347	0.724786	0.921566	-1.12512	0.304069	0.517528	-0.971884	0.495	0.593332
REACTOME_SCF_SKP2_MEDIATED_DEGRADATION_OF_P27_P21	-1.83297	0.0149813	0.14816	-1.75836	0.0150376	0.178285	-2.00373	0	0.00603313	-2.01278	0	0.00605879
REACTOME_SEALING_OF_THE_NUCLEAR_ENVELOPE_NE_BY_ESCRT_III	-1.57341	0.0398406	0.209266	-1.62807	0.018018	0.201192	-1.42394	0.0976562	0.275927	-1.01978	0.457627	0.549366
REACTOME_SELECTIVE_AUTOPHAGY	-1.50698	0.0204499	0.254535	-1.51434	0.0365217	0.272829	-1.50211	0.0515267	0.196783	-1.59171	0.0225734	0.113523
REACTOME_SELENOAMINO_ACID_METABOLISM	1.36356	0.220039	1	-1.18216	0.335753	0.595319	-1.74361	0.0191571	0.056649	-1.84048	0.00210526	0.0239694
REACTOME_SEMA3A_PAK_DEPENDENT_AXON_REPULSION	-1.17691	0.247544	0.534032	-0.924103	0.555363	0.817214	-0.821739	0.67957	0.805351	1.0258	0.447124	0.690292
REACTOME_SEMA4D_IN_SEMAPHORIN_SIGNALING	-1.46101	0.0752475	0.291836	-0.864687	0.630397	0.859407	-1.01803	0.449791	0.603193	0.934674	0.553004	0.74556
REACTOME_SEMA4D_INDUCED_CELL_MIGRATION_AND_GROWTH_CONE_COLLAPSE	-1.47411	0.0741483	0.2748	-0.90527	0.591549	0.831869	0.916426	0.574181	0.822162	1.08602	0.359431	0.672836
REACTOME_SEMAPHORIN_INTERACTIONS	-1.26508	0.146045	0.482952	-0.745307	0.789037	0.926249	1.04117	0.37428	0.723182	1.25424	0.191729	0.592437
REACTOME_SENESCENCE_ASSOCIATED_SECRETORY_PHENOTYPE_SASP_	-0.99963	0.470472	0.710618	-1.30158	0.118919	0.525951	-1.10135	0.303213	0.533417	-1.43283	0.0660793	0.209766
REACTOME_SEPARATION_OF_SISTER_CHROMATIDS	-1.57208	0.0704762	0.206746	-1.42156	0.11236	0.364491	-1.61384	0.0537428	0.127478	-1.72207	0.0187891	0.0580963
REACTOME_SEROTONIN_NEUROTRANSMITTER_RELEASE_CYCLE	-0.741739	0.839917	0.935548	-0.901615	0.57164	0.83394	1.57462	0.0458891	0.371384	1.35268	0.18264	0.581515
REACTOME_SHC_MEDIATED_CASCADE_FGFR1	1.12761	0.294235	1	-0.578169	0.970105	0.988908	0.909439	0.615955	0.82189	0.878354	0.657233	0.779446
REACTOME_SHC_MEDIATED_CASCADE_FGFR3	0.822986	0.730612	1	-0.632699	0.93787	0.984539	0.828095	0.75442	0.868269	0.902956	0.62724	0.751239
REACTOME_SHC_MEDIATED_CASCADE_FGFR4	0.825786	0.708812	1	-0.619946	0.943128	0.982615	1.05223	0.375	0.731422	0.747092	0.8213	0.885904
REACTOME_SHC1_EVENTS_IN_ERBB2_SIGNALING	-0.701804	0.886497	0.963572	-0.830034	0.66723	0.883649	1.08715	0.363303	0.701752	1.355	0.115942	0.605688
REACTOME_SIALIC_ACID_METABOLISM	-1.26123	0.1643	0.479911	-1.16919	0.242991	0.603365	0.564651	0.988212	1	-1.11484	0.310638	0.47339
REACTOME_SIGNAL_AMPLIFICATION	0.536459	0.989293	1	0.963541	0.487298	1	-0.841727	0.707792	0.777639	-0.811948	0.764574	0.761919
REACTOME_SIGNAL_REGULATORY_PROTEIN_FAMILY_INTERACTIONS	-0.821329	0.678571	0.877234	0.507552	0.965739	1	0.750239	0.780899	0.922974	0.61313	0.914701	0.962863
REACTOME_SIGNAL_TRANSDUCTION_BY_L1	-1.25249	0.162978	0.484223	-1.10317	0.355517	0.668476	1.03473	0.409091	0.727732	1.01552	0.413603	0.694218
REACTOME_SIGNALING_BY_BMP	1.5381	0.0447761	1	1.06937	0.341014	1	1.3433	0.149712	0.509689	1.10744	0.326214	0.666706
REACTOME_SIGNALING_BY_BRAF_AND_RAF_FUSIONS	-1.10351	0.308617	0.604666	-1.01804	0.440789	0.740406	1.07768	0.354651	0.705629	1.49863	0.0306859	0.517442
REACTOME_SIGNALING_BY_CYTOSOLIC_FGFR1_FUSION_MUTANTS	1.35286	0.133595	1	1.10442	0.345572	1	1.4382	0.100196	0.422501	1.24264	0.227969	0.578248
REACTOME_SIGNALING_BY_EGFR	0.677241	0.910973	1	-0.686316	0.918826	0.955103	1.15558	0.244936	0.658214	1.0582	0.394213	0.687291
REACTOME_SIGNALING_BY_EGFR_IN_CANCER	0.645898	0.919753	1	-0.688518	0.89527	0.957292	-0.848349	0.717672	0.769834	0.989644	0.48135	0.707852
REACTOME_SIGNALING_BY_ERBB2	-0.938909	0.565815	0.758981	-0.977949	0.498377	0.786352	0.942692	0.55814	0.817767	1.06111	0.364379	0.684202
REACTOME_SIGNALING_BY_ERBB2_ECD_MUTANTS	0.93841	0.521472	1	-0.731083	0.849732	0.93404	0.899332	0.588126	0.827803	1.14083	0.301527	0.65468
REACTOME_SIGNALING_BY_ERBB2_IN_CANCER	0.700874	0.865979	1	0.647112	0.941606	1	1.01374	0.437956	0.747353	1.30089	0.131769	0.5736
REACTOME_SIGNALING_BY_ERBB4	0.712036	0.936364	1	-0.647958	0.968504	0.977006	-0.710221	0.931507	0.892168	-0.833029	0.723005	0.738075
REACTOME_SIGNALING_BY_ERYTHROPOIETIN	0.846872	0.634195	1	0.995019	0.460048	1	1.19174	0.283019	0.628804	1.20422	0.277264	0.608616
REACTOME_SIGNALING_BY_FGFR	1.07536	0.321905	1	-0.945908	0.531949	0.810768	-0.904242	0.643564	0.722137	-1.27953	0.0871795	0.335202
REACTOME_SIGNALING_BY_FGFR_IN_DISEASE	1.17561	0.180233	1	-0.795487	0.825949	0.909885	0.968605	0.526627	0.790853	-1.02161	0.402532	0.549322
REACTOME_SIGNALING_BY_FGFR1	1.12884	0.285996	1	-0.699731	0.915361	0.948698	1.17517	0.214286	0.647243	1.00225	0.476112	0.701896
REACTOME_SIGNALING_BY_FGFR1_IN_DISEASE	1.25427	0.19057	1	1.08382	0.34005	1	1.41708	0.0751445	0.430682	1.33576	0.137011	0.582429
REACTOME_SIGNALING_BY_FGFR2	1.15926	0.217822	1	-1.07133	0.340323	0.683402	-1.10613	0.268537	0.528757	-1.47622	0.0272277	0.184239
REACTOME_SIGNALING_BY_FGFR2_IIIA_TM	-1.26386	0.193858	0.481148	-1.42226	0.0836364	0.365411	-1.57167	0.0607843	0.155208	-1.85339	0	0.0219392
REACTOME_SIGNALING_BY_FGFR2_IN_DISEASE	1.01453	0.421907	1	-1.09817	0.317684	0.671557	-1.27847	0.0965251	0.384182	-1.46175	0.0286396	0.189862
REACTOME_SIGNALING_BY_FGFR3	0.944361	0.550201	1	-0.776237	0.843798	0.919089	1.11052	0.275992	0.680777	0.963826	0.520282	0.729087
REACTOME_SIGNALING_BY_FGFR4	0.936908	0.553606	1	-0.763268	0.847155	0.918387	1.19633	0.200795	0.625828	0.892382	0.623009	0.764605
REACTOME_SIGNALING_BY_HEDGEHOG	-1.27565	0.114053	0.476685	-1.4474	0.0571924	0.34223	-1.87706	0	0.0175862	-1.84636	0	0.0226278
REACTOME_SIGNALING_BY_HIPPO	0.741503	0.758197	1	1.06947	0.354486	1	1.22894	0.212476	0.60204	1.26538	0.209256	0.602927
REACTOME_SIGNALING_BY_INSULIN_RECEPTOR	-1.09187	0.277433	0.611244	-1.33214	0.070626	0.471357	1.18317	0.205769	0.636925	0.907954	0.609917	0.753819
REACTOME_SIGNALING_BY_INTERLEUKINS	-1.02844	0.412698	0.675081	-0.707084	0.840266	0.942599	-1.34072	0.16129	0.347835	-1.11498	0.306264	0.47459
REACTOME_SIGNALING_BY_KIT_IN_DISEASE	0.767063	0.756048	1	0.883258	0.629885	1	1.14112	0.291045	0.665404	1.24049	0.212454	0.579502
REACTOME_SIGNALING_BY_MET	-0.639971	0.973577	0.981786	-0.628641	0.969649	0.985013	0.842987	0.666667	0.864453	1.10263	0.339655	0.664693
REACTOME_SIGNALING_BY_MODERATE_KINASE_ACTIVITY_BRAF_MUTANTS	-1.28087	0.107724	0.474875	-1.35754	0.0861244	0.438879	0.864691	0.632495	0.853389	1.32138	0.108392	0.583958
REACTOME_SIGNALING_BY_NODAL	1.33272	0.0778547	1	-0.82419	0.693333	0.882569	0.900764	0.580882	0.827812	1.36555	0.0992908	0.594881
REACTOME_SIGNALING_BY_NOTCH	-1.56519	0.00792079	0.208059	-1.55676	0.0230263	0.229289	-1.60551	0.00627615	0.134457	-1.52405	0.0135747	0.153759
REACTOME_SIGNALING_BY_NOTCH1	0.952321	0.549372	1	-0.722321	0.900943	0.934967	1.45902	0.0485981	0.417509	1.49923	0.0373832	0.52575
REACTOME_SIGNALING_BY_NOTCH1_PEST_DOMAIN_MUTANTS_IN_CANCER	1.0106	0.433213	1	-0.639589	0.954174	0.983266	1.37131	0.0850662	0.496639	1.56254	0.026616	0.421464
REACTOME_SIGNALING_BY_NOTCH2	0.954555	0.535104	1	0.745495	0.864103	1	1.03004	0.416667	0.734211	1.28137	0.147059	0.586168
REACTOME_SIGNALING_BY_NOTCH3	-0.99067	0.475687	0.715783	-0.875108	0.662975	0.856431	1.32735	0.111765	0.519381	1.30166	0.130597	0.580636
REACTOME_SIGNALING_BY_NOTCH4	-1.78839	0.00373832	0.117109	-1.78249	0.00361011	0.239277	-1.94431	0	0.00919094	-1.98942	0	0.00605692
REACTOME_SIGNALING_BY_NTRK2_TRKB_	1.111	0.319109	1	-0.792614	0.763693	0.911684	1.17587	0.244361	0.649564	1.28897	0.155752	0.576394
REACTOME_SIGNALING_BY_NTRK3_TRKC_	0.921235	0.54562	1	-0.792439	0.756098	0.910271	1.27727	0.152855	0.544335	1.39128	0.0910747	0.610793
REACTOME_SIGNALING_BY_NTRKS	-0.86935	0.737634	0.822895	-1.07664	0.345736	0.681683	1.13297	0.302281	0.669682	1.25181	0.161458	0.590406
REACTOME_SIGNALING_BY_NUCLEAR_RECEPTORS	-1.02469	0.393305	0.677238	-1.04644	0.355422	0.70356	0.909312	0.661142	0.819343	1.11125	0.27918	0.661727
REACTOME_SIGNALING_BY_PDGF	1.06055	0.374525	1	0.782804	0.718593	0.999317	1.31627	0.123636	0.506002	1.3108	0.178694	0.585958
REACTOME_SIGNALING_BY_PDGFR_IN_DISEASE	1.1032	0.379032	1	1.01687	0.433333	1	1.21422	0.238095	0.607889	1.46707	0.076779	0.534123
REACTOME_SIGNALING_BY_PTK6	-1.03084	0.394841	0.673734	-1.28731	0.146423	0.536447	-0.714525	0.936956	0.890392	1.15665	0.241135	0.652873
REACTOME_SIGNALING_BY_RECEPTOR_TYROSINE_KINASES	-0.980291	0.47033	0.720087	-0.943062	0.562033	0.812761	1.05608	0.327273	0.726225	1.09606	0.322204	0.666596
REACTOME_SIGNALING_BY_RETINOIC_ACID	-0.642266	0.943205	0.98334	-0.925864	0.560403	0.818993	-0.513579	0.997886	0.986805	-0.655041	0.933155	0.913952
REACTOME_SIGNALING_BY_RHO_GTPASES	-1.53638	0.018	0.227508	-1.0781	0.333882	0.682361	1.20847	0.164093	0.612887	1.35268	0.0790861	0.57581
REACTOME_SIGNALING_BY_ROBO_RECEPTORS	0.963802	0.467167	1	-1.40153	0.153979	0.381658	-1.83719	0.01341	0.0251198	-2.00805	0.00421941	0.0055533
REACTOME_SIGNALING_BY_SCF_KIT	-0.653661	0.950719	0.978514	0.855779	0.652393	1	1.15918	0.287072	0.657426	1.27275	0.178947	0.597925
REACTOME_SIGNALING_BY_TGF_BETA_RECEPTOR_COMPLEX	0.750091	0.790744	1	-1.20293	0.228361	0.584345	-0.849454	0.675214	0.769674	-1.01859	0.439076	0.549595
REACTOME_SIGNALING_BY_TGFB_FAMILY_MEMBERS	1.01635	0.452975	1	-1.12677	0.285223	0.64842	0.962807	0.499062	0.793775	1.05554	0.360294	0.68452
REACTOME_SIGNALING_BY_THE_B_CELL_RECEPTOR_BCR_	-1.6061	0.0417457	0.189645	-1.26248	0.211849	0.552922	-1.92722	0	0.0107738	-2.01032	0	0.00609473
REACTOME_SIGNALING_BY_TYPE_1_INSULIN_LIKE_GROWTH_FACTOR_1_RECEPTOR_IGF1R_	1.22261	0.158192	1	0.694166	0.94382	1	1.36133	0.0838207	0.486434	1.3695	0.0642978	0.609993
REACTOME_SIGNALING_BY_VEGF	-1.28503	0.124498	0.468682	-1.00443	0.460208	0.750686	1.29807	0.156977	0.525497	1.30794	0.133829	0.588216
REACTOME_SIGNALING_BY_WNT	-0.91919	0.599119	0.778689	-1.17425	0.201299	0.598168	-1.39797	0.0208768	0.293094	-1.38404	0.021164	0.248651
REACTOME_SIGNALING_BY_WNT_IN_CANCER	1.14451	0.269517	1	-0.789087	0.761404	0.911006	1.16991	0.241509	0.651745	1.24622	0.191806	0.581072
REACTOME_SIGNALLING_TO_ERKS	-1.23778	0.197652	0.497293	-0.951647	0.543441	0.806489	1.13946	0.279762	0.665654	1.19714	0.214286	0.617313
REACTOME_SIGNALLING_TO_RAS	-0.628378	0.922027	0.982682	-1.0892	0.364094	0.675603	0.883291	0.620155	0.84817	0.758895	0.816479	0.887263
REACTOME_SLC_MEDIATED_TRANSMEMBRANE_TRANSPORT	-0.934511	0.592105	0.758728	-0.99248	0.464234	0.766724	0.799736	0.806202	0.881486	1.05153	0.385113	0.686998
REACTOME_SLC_TRANSPORTER_DISORDERS	-0.948446	0.532051	0.750376	-1.06368	0.349917	0.690586	0.628845	0.994083	0.988243	0.660908	0.968804	0.944882
REACTOME_SMAD2_SMAD3_SMAD4_HETEROTRIMER_REGULATES_TRANSCRIPTION	1.26689	0.198428	1	-0.82185	0.701068	0.881748	-0.748867	0.792339	0.871389	-0.796483	0.733189	0.777005
REACTOME_SMOOTH_MUSCLE_CONTRACTION	-1.55758	0.026971	0.212458	-0.942898	0.514085	0.811257	-1.28732	0.204969	0.379762	-1.18829	0.281659	0.423004
REACTOME_SNRNP_ASSEMBLY	-1.10514	0.368098	0.603189	-1.07246	0.371212	0.688732	-1.38805	0.116371	0.299474	-1.37407	0.151697	0.258294
REACTOME_SPHINGOLIPID_DE_NOVO_BIOSYNTHESIS	-0.572392	0.943888	0.990811	-0.871152	0.619962	0.855425	-0.742994	0.812227	0.874143	0.924977	0.551789	0.748742
REACTOME_SPHINGOLIPID_METABOLISM	-1.47977	0.0549898	0.273691	-1.4087	0.103806	0.37369	-0.8578	0.638254	0.760917	-0.827549	0.665944	0.741557
REACTOME_SPRY_REGULATION_OF_FGF_SIGNALING	-0.919908	0.576375	0.778958	-1.29345	0.148352	0.532604	-1.0596	0.39759	0.558441	-1.28508	0.149893	0.329134
REACTOME_SRP_DEPENDENT_COTRANSLATIONAL_PROTEIN_TARGETING_TO_MEMBRANE	1.32635	0.235178	1	-1.28391	0.282098	0.539593	-1.71293	0.0209125	0.0706564	-1.88998	0	0.0161237
REACTOME_STABILIZATION_OF_P53	-1.72342	0.0379507	0.134276	-1.61788	0.0391791	0.20274	-2.01237	0	0.00549177	-1.99355	0	0.00589261
REACTOME_STIMULI_SENSING_CHANNELS	-1.16581	0.183932	0.540575	0.630409	0.993921	1	1.18908	0.213333	0.630686	1.32602	0.0980392	0.597675
REACTOME_STRIATED_MUSCLE_CONTRACTION	0.809769	0.740741	1	0.951141	0.513846	1	0.4195	1	0.99711	0.672523	0.916933	0.939676
REACTOME_SULFUR_AMINO_ACID_METABOLISM	-0.959858	0.512097	0.739569	-1.07195	0.361111	0.686004	-1.32749	0.117417	0.356661	-1.44461	0.0742459	0.204798
REACTOME_SUMOYLATION	0.756196	0.798839	1	0.914285	0.565632	1	1.3151	0.156627	0.500687	1.18085	0.266925	0.636313
REACTOME_SUMOYLATION_OF_CHROMATIN_ORGANIZATION_PROTEINS	-0.87579	0.604	0.819289	-0.70792	0.828625	0.946267	1.00345	0.444223	0.753838	0.904788	0.552361	0.752442
REACTOME_SUMOYLATION_OF_DNA_DAMAGE_RESPONSE_AND_REPAIR_PROTEINS	0.572975	0.95	1	0.99925	0.440087	1	0.918604	0.550495	0.820345	0.89931	0.564516	0.755264
REACTOME_SUMOYLATION_OF_DNA_METHYLATION_PROTEINS	0.966302	0.491089	1	0.967993	0.498851	1	0.937928	0.510246	0.818393	0.956331	0.495935	0.732888
REACTOME_SUMOYLATION_OF_DNA_REPLICATION_PROTEINS	-1.54117	0.0694445	0.222912	-1.26717	0.221154	0.549048	0.825494	0.649087	0.867644	-0.880988	0.563008	0.688877
REACTOME_SUMOYLATION_OF_INTRACELLULAR_RECEPTORS	1.0197	0.406534	1	-0.975621	0.508306	0.787673	0.970223	0.506446	0.796547	0.7823	0.81736	0.868075
REACTOME_SUMOYLATION_OF_RNA_BINDING_PROTEINS	-0.878355	0.582505	0.817939	-0.780203	0.734082	0.919367	-0.788582	0.696673	0.830146	-0.957331	0.514563	0.611355
REACTOME_SUMOYLATION_OF_SUMOYLATION_PROTEINS	-1.02228	0.42449	0.680573	-0.926665	0.542969	0.820882	0.860631	0.62449	0.849969	-0.908825	0.546875	0.659412
REACTOME_SUMOYLATION_OF_TRANSCRIPTION_COFACTORS	1.27286	0.192913	1	0.924508	0.521645	1	1.33951	0.140594	0.513808	1.35281	0.136179	0.587025
REACTOME_SUMOYLATION_OF_TRANSCRIPTION_FACTORS	1.30162	0.140977	1	-0.967416	0.51801	0.799535	-0.8852	0.630802	0.735959	-0.977044	0.493243	0.588278
REACTOME_SUMOYLATION_OF_UBIQUITINYLATION_PROTEINS	-0.967055	0.501014	0.732397	-0.78166	0.695736	0.918612	0.997998	0.459514	0.762271	0.776679	0.700803	0.86971
REACTOME_SURFACTANT_METABOLISM	0.503816	0.992218	1	-0.915026	0.59396	0.823097	0.424191	1	0.999004	-0.562637	0.975	0.959486
REACTOME_SWITCHING_OF_ORIGINS_TO_A_POST_REPLICATIVE_STATE	-1.70371	0.0310078	0.136769	-1.77605	0.00746269	0.209187	-1.9488	0	0.00909227	-1.96851	0	0.00686953
REACTOME_SYNAPTIC_ADHESION_LIKE_MOLECULES	0.696569	0.892193	1	-1.21486	0.22629	0.574416	1.46893	0.0755467	0.423426	1.43516	0.101818	0.573482
REACTOME_SYNDECAN_INTERACTIONS	-0.763482	0.700803	0.924551	0.456847	0.990805	0.997513	0.544706	0.915222	1	0.739213	0.721915	0.887807
REACTOME_SYNTHESIS_OF_ACTIVE_UBIQUITIN_ROLES_OF_E1_AND_E2_ENZYMES	-1.35081	0.115079	0.404377	-1.76251	0.00963391	0.186203	-1.46977	0.0973282	0.228958	-1.82934	0.00204082	0.0263634
REACTOME_SYNTHESIS_OF_BILE_ACIDS_AND_BILE_SALTS	0.941766	0.555556	1	-0.613847	0.969492	0.984319	0.857167	0.662722	0.853863	1.22705	0.218284	0.595782
REACTOME_SYNTHESIS_OF_BILE_ACIDS_AND_BILE_SALTS_VIA_27_HYDROXYCHOLESTEROL	0.74086	0.80814	1	-0.550206	0.964346	0.990515	0.735798	0.786539	0.937005	1.22995	0.239093	0.596679
REACTOME_SYNTHESIS_OF_BILE_ACIDS_AND_BILE_SALTS_VIA_7ALPHA_HYDROXYCHOLESTEROL	-0.632201	0.957717	0.983114	0.614356	0.939394	1	-1.01431	0.433962	0.60495	0.780635	0.731183	0.868308
REACTOME_SYNTHESIS_OF_GLYCOSYLPHOSPHATIDYLINOSITOL_GPI_	-1.0638	0.408333	0.647507	0.94492	0.524851	1	-1.41662	0.103448	0.277117	-1.34284	0.158009	0.287217
REACTOME_SYNTHESIS_OF_IP3_AND_IP4_IN_THE_CYTOSOL	-1.30927	0.142857	0.442813	0.892638	0.594848	1	1.59723	0.0213178	0.34216	1.68301	0.00938086	0.433047
REACTOME_SYNTHESIS_OF_LEUKOTRIENES_LT_AND_EOXINS_EX_	-0.519994	0.966874	0.989885	-1.02418	0.442142	0.736794	-1.02195	0.453587	0.599636	0.675477	0.871609	0.940927
REACTOME_SYNTHESIS_OF_PA	1.13733	0.254237	1	-0.746141	0.866667	0.92664	0.702818	0.89942	0.964121	0.749196	0.818024	0.887371
REACTOME_SYNTHESIS_OF_PC	-1.36398	0.0901288	0.395223	-1.06426	0.383562	0.691307	-0.818616	0.746421	0.805202	-1.06694	0.339326	0.516769
REACTOME_SYNTHESIS_OF_PIPS_AT_THE_EARLY_ENDOSOME_MEMBRANE	0.526144	0.933071	1	0.857141	0.601677	1	1.20164	0.273234	0.617283	1.50008	0.0731225	0.533307
REACTOME_SYNTHESIS_OF_PIPS_AT_THE_GOLGI_MEMBRANE	-1.26806	0.141667	0.485598	-0.821651	0.725092	0.88044	1.13015	0.298828	0.67269	1.38779	0.105788	0.613789
REACTOME_SYNTHESIS_OF_PIPS_AT_THE_PLASMA_MEMBRANE	-1.31541	0.11349	0.441543	0.925475	0.543982	1	1.37646	0.0773481	0.495047	1.48303	0.0463822	0.54811
REACTOME_SYNTHESIS_OF_SUBSTRATES_IN_N_GLYCAN_BIOSYTHESIS	-1.91107	0	0.215159	-1.5871	0.0279605	0.216464	-1.05525	0.38664	0.564059	-1.57568	0.0406852	0.121364
REACTOME_SYNTHESIS_OF_VERY_LONG_CHAIN_FATTY_ACYL_COAS	-1.01781	0.435685	0.686137	-1.22314	0.210993	0.580226	-0.73081	0.834783	0.881621	-1.09423	0.336384	0.494199
REACTOME_SYNTHESIS_SECRETION_AND_DEACYLATION_OF_GHRELIN	-0.622211	0.941176	0.985817	-0.560276	0.967959	0.991911	-1.42612	0.0701403	0.274581	-1.77383	0.00248756	0.038635
REACTOME_SYNTHESIS_SECRETION_AND_INACTIVATION_OF_GLUCAGON_LIKE_PEPTIDE_1_GLP_1_	1.25064	0.162571	1	-0.5571	0.966252	0.991927	-1.20176	0.195565	0.457922	-1.67847	0.0120482	0.0744188
REACTOME_TAK1_ACTIVATES_NFKB_BY_PHOSPHORYLATION_AND_ACTIVATION_OF_IKKS_COMPLEX	-1.26712	0.152893	0.485246	-0.707557	0.884342	0.945122	-1.1088	0.317025	0.527326	-1.37167	0.0916844	0.258946
REACTOME_TBC_RABGAPS	-1.42634	0.0766129	0.337543	-1.11199	0.300813	0.656906	1.45586	0.0610526	0.413668	1.3794	0.0855019	0.608846
REACTOME_TCF_DEPENDENT_SIGNALING_IN_RESPONSE_TO_WNT	-1.04314	0.377399	0.655925	-1.24146	0.167496	0.559021	-1.50738	0.014	0.19318	-1.46243	0.0254042	0.190127
REACTOME_TCR_SIGNALING	-1.07225	0.378698	0.637518	-1.05371	0.408348	0.700754	-1.81067	0.00604839	0.0307653	-1.81537	0.00448431	0.0289461
REACTOME_TELOMERE_C_STRAND_LAGGING_STRAND_SYNTHESIS	-1.00667	0.460922	0.697971	-0.743934	0.756007	0.923416	-0.666453	0.816602	0.91455	-1.19871	0.304703	0.414855
REACTOME_TELOMERE_EXTENSION_BY_TELOMERASE	-1.07182	0.356725	0.63655	-1.16524	0.256732	0.606162	-0.90698	0.565302	0.720858	-1.39052	0.134615	0.24239
REACTOME_TELOMERE_MAINTENANCE	-1.24174	0.219368	0.49988	-1.19686	0.23775	0.590035	-1.15014	0.329389	0.499772	-1.51106	0.0920245	0.163538
REACTOME_TERMINATION_OF_O_GLYCAN_BIOSYNTHESIS	-0.844425	0.662109	0.849454	-0.80592	0.75762	0.896579	0.861409	0.635081	0.851307	0.92251	0.550984	0.750875
REACTOME_TERMINATION_OF_TRANSLESION_DNA_SYNTHESIS	-0.686802	0.843058	0.968777	-0.883404	0.593807	0.854486	-1.33484	0.163424	0.351998	-1.48888	0.0787234	0.174733
REACTOME_TGF_BETA_RECEPTOR_SIGNALING_ACTIVATES_SMADS	0.942199	0.53012	1	-1.52634	0.0385965	0.267638	-1.33002	0.146694	0.354335	-1.47425	0.0605381	0.184224
REACTOME_TGF_BETA_RECEPTOR_SIGNALING_IN_EMT_EPITHELIAL_TO_MESENCHYMAL_TRANSITION_	-1.19669	0.247485	0.524379	-1.27345	0.184015	0.544505	0.791589	0.736538	0.887586	-1.33724	0.130243	0.290552
REACTOME_THE_CANONICAL_RETINOID_CYCLE_IN_RODS_TWILIGHT_VISION_	-0.730528	0.823529	0.945847	0.734503	0.837037	1	-0.756381	0.852273	0.862797	-0.635467	0.967568	0.927953
REACTOME_THE_CITRIC_ACID_TCA_CYCLE_AND_RESPIRATORY_ELECTRON_TRANSPORT	-1.39279	0.163708	0.364274	-1.75575	0.0389864	0.175868	-1.97095	0	0.00743343	-1.92022	0	0.0122473
REACTOME_THE_NLRP3_INFLAMMASOME	-0.670917	0.890063	0.973665	-0.72308	0.814882	0.93711	-1.3108	0.21875	0.366973	-0.693257	0.80123	0.878464
REACTOME_THE_PHOTOTRANSDUCTION_CASCADE	-0.917933	0.536325	0.779401	-0.744246	0.857812	0.924555	-0.913173	0.588983	0.71352	-0.752853	0.858586	0.818959
REACTOME_THE_ROLE_OF_GTSE1_IN_G2_M_PROGRESSION_AFTER_G2_CHECKPOINT	-1.83852	0.00776699	0.15915	-1.8566	0.00185874	0.250355	-2.09392	0	0.00670414	-2.08651	0	0.00501956
REACTOME_THE_ROLE_OF_NEF_IN_HIV_1_REPLICATION_AND_DISEASE_PATHOGENESIS	-1.71785	0.0313725	0.133017	-0.692971	0.806985	0.953534	-0.880928	0.592742	0.738316	-0.773408	0.740899	0.798376
REACTOME_THROMBIN_SIGNALLING_THROUGH_PROTEINASE_ACTIVATED_RECEPTORS_PARS_	0.599707	0.975258	1	-0.825679	0.700508	0.883209	0.820801	0.753223	0.868268	0.569761	0.979381	0.976724
REACTOME_THROMBOXANE_SIGNALLING_THROUGH_TP_RECEPTOR	0.442806	0.993865	0.999705	0.733386	0.848259	1	-0.955434	0.514161	0.668048	-0.901097	0.601831	0.668272
REACTOME_TICAM1_RIP1_MEDIATED_IKK_COMPLEX_RECRUITMENT	-1.17436	0.260437	0.535143	1.02922	0.428858	1	-1.74278	0.0121212	0.0563981	-1.69813	0.0101833	0.0678831
REACTOME_TIE2_SIGNALING	0.776338	0.757874	1	-0.893822	0.609715	0.838727	0.968213	0.510092	0.788686	1.06634	0.35009	0.676463
REACTOME_TIGHT_JUNCTION_INTERACTIONS	-0.915408	0.546906	0.779091	0.743218	0.799505	1	-0.856283	0.678423	0.761773	0.833311	0.716094	0.815515
REACTOME_TNF_RECEPTOR_SUPERFAMILY_TNFSF_MEMBERS_MEDIATING_NON_CANONICAL_NF_KB_PATHWAY	-0.760278	0.758691	0.925896	0.919244	0.548009	1	-1.01186	0.436735	0.60262	-0.552983	0.937778	0.956893
REACTOME_TNF_SIGNALING	-1.32003	0.0841683	0.443994	1.25573	0.143519	1	-0.988103	0.481113	0.633369	-0.999422	0.466926	0.561429
REACTOME_TNFR1_INDUCED_NFKAPPAB_SIGNALING_PATHWAY	-1.11894	0.305556	0.588499	0.996427	0.471239	1	-0.841143	0.70297	0.776863	-0.774025	0.790984	0.799125
REACTOME_TNFR2_NON_CANONICAL_NF_KB_PATHWAY	-1.26027	0.236538	0.477599	-1.33907	0.146384	0.46338	-1.87403	0	0.0178925	-1.88566	0	0.0165303
REACTOME_TNFS_BIND_THEIR_PHYSIOLOGICAL_RECEPTORS	0.818814	0.647388	1	0.832404	0.636585	1	-1.25034	0.22314	0.411782	0.500328	0.957411	0.98296
REACTOME_TOLL_LIKE_RECEPTOR_10_TLR10_CASCADE	-1.06127	0.342308	0.645245	-0.810062	0.801835	0.892811	-0.709643	0.883534	0.891039	-1.01173	0.421397	0.552853
REACTOME_TOLL_LIKE_RECEPTOR_4_TLR4_CASCADE	-0.9543	0.526802	0.743844	1.14875	0.235955	1	-1.01856	0.39501	0.603883	-1.03912	0.384449	0.5351
REACTOME_TOLL_LIKE_RECEPTOR_9_TLR9_CASCADE	-1.06864	0.321293	0.639278	0.905756	0.619048	1	-0.791369	0.785859	0.8293	-0.93194	0.55814	0.634755
REACTOME_TOLL_LIKE_RECEPTOR_CASCADES	-0.797785	0.794574	0.904489	1.17629	0.2277	1	-1.01295	0.430928	0.602376	-1.0108	0.401747	0.552773
REACTOME_TOLL_LIKE_RECEPTOR_TLR1_TLR2_CASCADE	-0.93686	0.55106	0.757732	0.969277	0.487805	1	-0.916178	0.543033	0.710008	-1.00531	0.452954	0.559751
REACTOME_TP53_REGULATES_METABOLIC_GENES	-1.19253	0.187251	0.520764	-1.74023	0.00742115	0.159998	-1.79165	0.00585938	0.0368522	-1.72443	0.00915332	0.0577392
REACTOME_TP53_REGULATES_TRANSCRIPTION_OF_ADDITIONAL_CELL_CYCLE_GENES_WHOSE_EXACT_ROLE_IN_THE_P53_PATHWAY_REMAIN_UNCERTAIN	1.08406	0.363095	1	0.87292	0.615385	1	0.782455	0.771484	0.900166	0.754465	0.760148	0.886728
REACTOME_TP53_REGULATES_TRANSCRIPTION_OF_CELL_CYCLE_GENES	-1.05225	0.363636	0.648678	-1.21553	0.227626	0.575006	0.804255	0.718	0.876448	-0.772429	0.702882	0.796503
REACTOME_TP53_REGULATES_TRANSCRIPTION_OF_CELL_DEATH_GENES	0.63574	0.944231	1	1.13547	0.281465	1	-1.32153	0.126882	0.361162	-1.33702	0.135514	0.289659
REACTOME_TP53_REGULATES_TRANSCRIPTION_OF_DNA_REPAIR_GENES	-0.93759	0.514852	0.759918	-1.27526	0.157609	0.547904	-1.07678	0.37911	0.548015	-1.30808	0.169734	0.31344
REACTOME_TP53_REGULATES_TRANSCRIPTION_OF_GENES_INVOLVED_IN_CYTOCHROME_C_RELEASE	0.897644	0.606061	1	1.02689	0.417808	1	0.878092	0.672727	0.852621	-1.21347	0.180751	0.398994
REACTOME_TP53_REGULATES_TRANSCRIPTION_OF_GENES_INVOLVED_IN_G2_CELL_CYCLE_ARREST	-1.06323	0.388	0.646724	-1.44688	0.076779	0.340722	0.863684	0.630081	0.84983	-0.914077	0.575492	0.652375
REACTOME_TRAF6_MEDIATED_INDUCTION_OF_TAK1_COMPLEX_WITHIN_TLR4_COMPLEX	-1.12207	0.302846	0.590085	1.16066	0.266219	1	-1.13264	0.306483	0.513001	-1.25878	0.181628	0.356265
REACTOME_TRAF6_MEDIATED_IRF7_ACTIVATION	-0.881572	0.623762	0.815312	1.01466	0.42963	1	0.762382	0.760223	0.914465	1.29886	0.201258	0.569713
REACTOME_TRAF6_MEDIATED_NF_KB_ACTIVATION	-1.16085	0.26378	0.542686	0.766062	0.840764	0.988027	0.550089	0.990138	1	0.57782	0.968518	0.97638
REACTOME_TRAFFICKING_OF_AMPA_RECEPTORS	0.959512	0.515151	1	0.726245	0.87561	1	1.49798	0.0939226	0.416458	1.22698	0.25	0.592408
REACTOME_TRAFFICKING_OF_GLUR2_CONTAINING_AMPA_RECEPTORS	-0.822141	0.743434	0.877658	-1.00576	0.455462	0.749806	1.43001	0.128731	0.416618	1.11212	0.363139	0.668766
REACTOME_TRANS_GOLGI_NETWORK_VESICLE_BUDDING	-1.20598	0.215842	0.515804	-1.59207	0.0233813	0.211093	-1.13643	0.283898	0.508261	0.933512	0.546642	0.745241
REACTOME_TRANSCRIPTION_COUPLED_NUCLEOTIDE_EXCISION_REPAIR_TC_NER_	-0.770931	0.744762	0.92195	-1.23612	0.219282	0.564489	-1.6689	0.0340265	0.0928482	-1.79384	0.0160321	0.0334128
REACTOME_TRANSCRIPTION_OF_E2F_TARGETS_UNDER_NEGATIVE_CONTROL_BY_DREAM_COMPLEX	-0.700668	0.784585	0.963121	-1.08139	0.39779	0.684995	0.770457	0.724551	0.906786	-1.29488	0.212679	0.324804
REACTOME_TRANSCRIPTION_OF_E2F_TARGETS_UNDER_NEGATIVE_CONTROL_BY_P107_RBL1_AND_P130_RBL2_IN_COMPLEX_WITH_HDAC1	-0.532616	0.955466	0.989171	0.698775	0.78714	1	0.559257	0.921971	1	-1.34205	0.192771	0.286998
REACTOME_TRANSCRIPTION_OF_THE_HIV_GENOME	0.763778	0.782341	1	-0.961005	0.515326	0.805458	-1.5794	0.0368932	0.149968	-1.6759	0.00982318	0.0747298
REACTOME_TRANSCRIPTIONAL_ACTIVATION_OF_MITOCHONDRIAL_BIOGENESIS	0.816846	0.730275	1	-0.856347	0.631016	0.864805	1.9012	0	0.292008	1.18456	0.235178	0.631679
REACTOME_TRANSCRIPTIONAL_ACTIVITY_OF_SMAD2_SMAD3_SMAD4_HETEROTRIMER	1.06662	0.391732	1	-0.693071	0.879061	0.954992	0.929	0.547809	0.81909	0.979523	0.473267	0.719511
REACTOME_TRANSCRIPTIONAL_REGULATION_BY_E2F6	1.04937	0.43762	1	0.989747	0.490566	1	-0.796212	0.663405	0.823612	-0.972323	0.5125	0.594128
REACTOME_TRANSCRIPTIONAL_REGULATION_BY_MECP2	-1.06184	0.344828	0.645915	-0.965848	0.510903	0.799104	1.68183	0.00759013	0.305434	1.60745	0.0142349	0.402636
REACTOME_TRANSCRIPTIONAL_REGULATION_BY_RUNX1	-0.801621	0.836864	0.899872	-1.12892	0.2978	0.645687	-1.53915	0.016129	0.174368	-1.63051	0.00457666	0.094075
REACTOME_TRANSCRIPTIONAL_REGULATION_BY_RUNX2	-1.48059	0.0453649	0.274574	-1.78815	0.00519031	0.263562	-1.86978	0	0.0181363	-2.01627	0	0.00666676
REACTOME_TRANSCRIPTIONAL_REGULATION_BY_RUNX3	-1.57537	0.0231214	0.209106	-1.67677	0.0278746	0.182058	-1.8576	0	0.02057	-1.84893	0.00845666	0.0227657
REACTOME_TRANSCRIPTIONAL_REGULATION_BY_SMALL_RNAS	-1.29858	0.199187	0.454974	-1.14467	0.297505	0.631535	-1.17163	0.275247	0.474852	-1.30335	0.208	0.318245
REACTOME_TRANSCRIPTIONAL_REGULATION_BY_THE_AP_2_TFAP2_FAMILY_OF_TRANSCRIPTION_FACTORS	0.661731	0.915187	1	-0.76489	0.809045	0.918994	-0.72686	0.885714	0.881569	0.599246	0.976589	0.966783
REACTOME_TRANSCRIPTIONAL_REGULATION_BY_TP53	-0.937058	0.531496	0.759163	-1.35277	0.0851064	0.441741	-1.30837	0.129412	0.36774	-1.50433	0.0328228	0.167329
REACTOME_TRANSCRIPTIONAL_REGULATION_BY_VENTX	1.49666	0.0311891	1	-1.01471	0.410448	0.744073	1.32147	0.11245	0.511061	1.03283	0.427523	0.695003
REACTOME_TRANSCRIPTIONAL_REGULATION_OF_GRANULOPOIESIS	-1.05743	0.364372	0.64747	-0.873098	0.631673	0.856917	0.519451	0.982318	1	0.830151	0.663121	0.816206
REACTOME_TRANSCRIPTIONAL_REGULATION_OF_PLURIPOTENT_STEM_CELLS	0.998791	0.441683	1	0.88039	0.642384	1	0.922198	0.577735	0.821787	1.07947	0.342593	0.680347
REACTOME_TRANSCRIPTIONAL_REGULATION_OF_WHITE_ADIPOCYTE_DIFFERENTIATION	1.08913	0.322761	1	-0.749682	0.889803	0.926179	1.58238	0.0131332	0.360296	1.30615	0.136667	0.58353
REACTOME_TRANSFERRIN_ENDOCYTOSIS_AND_RECYCLING	-1.78789	0.008	0.114295	-1.85922	0.00173913	0.291146	-1.22119	0.248016	0.437352	-1.3318	0.175799	0.292819
REACTOME_TRANSLATION	0.776006	0.640316	1	-1.60105	0.0767754	0.202704	-1.8794	0.00189394	0.0173652	-1.98907	0	0.0059384
REACTOME_TRANSLATION_OF_STRUCTURAL_PROTEINS	-1.11435	0.345263	0.59203	-0.841703	0.697842	0.877079	-1.11909	0.304721	0.516337	-1.26384	0.171247	0.352037
REACTOME_TRANSLESION_SYNTHESIS_BY_POLH	-1.23635	0.256048	0.49405	-1.6274	0.036965	0.199	-1.22362	0.278505	0.436498	-1.68868	0.0141129	0.0709835
REACTOME_TRANSLESION_SYNTHESIS_BY_POLK	-0.818269	0.656064	0.879197	-0.962886	0.500928	0.803438	-1.18397	0.306238	0.463879	-1.63031	0.0257937	0.0935649
REACTOME_TRANSLESION_SYNTHESIS_BY_Y_FAMILY_DNA_POLYMERASES_BYPASSES_LESIONS_ON_DNA_TEMPLATE	-0.962526	0.5	0.736018	-1.15147	0.262681	0.624474	-1.31252	0.193227	0.367338	-1.50701	0.0743802	0.165733
REACTOME_TRANSLOCATION_OF_SLC2A4_GLUT4_TO_THE_PLASMA_MEMBRANE	-1.46003	0.050813	0.289469	-1.11408	0.289157	0.65831	-1.3147	0.101365	0.367282	-1.00153	0.466507	0.562566
REACTOME_TRANSMISSION_ACROSS_CHEMICAL_SYNAPSES	0.886378	0.710572	1	-0.759134	0.90922	0.918233	1.56317	0.0280374	0.349207	1.26242	0.235993	0.593398
REACTOME_TRANSPORT_OF_BILE_SALTS_AND_ORGANIC_ACIDS_METAL_IONS_AND_AMINE_COMPOUNDS	-1.02541	0.402062	0.679571	-0.473184	1	0.998257	0.462856	1	1	0.731897	0.858537	0.892925
REACTOME_TRANSPORT_OF_CONNEXONS_TO_THE_PLASMA_MEMBRANE	-1.57209	0.0395833	0.208834	-1.58572	0.0391156	0.215906	-1.09658	0.324649	0.53687	-0.935562	0.524155	0.63491
REACTOME_TRANSPORT_OF_INORGANIC_CATIONS_ANIONS_AND_AMINO_ACIDS_OLIGOPEPTIDES	0.632842	0.996403	1	-1.07802	0.332865	0.680596	1.43711	0.0659134	0.414965	1.57155	0.0102215	0.438897
REACTOME_TRANSPORT_OF_MATURE_MRNAS_DERIVED_FROM_INTRONLESS_TRANSCRIPTS	-0.864471	0.627812	0.826754	-0.731793	0.758555	0.936213	1.04714	0.406571	0.732563	0.865484	0.572277	0.794021
REACTOME_TRANSPORT_OF_MATURE_TRANSCRIPT_TO_CYTOPLASM	-0.843555	0.644628	0.84929	0.779771	0.7103	0.995535	-0.948242	0.5	0.675481	-0.953191	0.5	0.616236
REACTOME_TRANSPORT_OF_THE_SLBP_DEPENDANT_MATURE_MRNA	-0.939857	0.520661	0.760731	-0.72776	0.767225	0.933977	0.924663	0.572017	0.822305	-0.853876	0.618	0.715229
REACTOME_TRANSPORT_OF_VITAMINS_NUCLEOSIDES_AND_RELATED_MOLECULES	-1.17104	0.225532	0.535905	-1.2926	0.126806	0.529234	-1.42063	0.0589431	0.272702	-1.18931	0.177249	0.424317
REACTOME_TRANSPORT_TO_THE_GOLGI_AND_SUBSEQUENT_MODIFICATION	-1.76913	0.00205761	0.118577	-1.44979	0.0313589	0.34201	-1.22562	0.177914	0.43448	-1.13888	0.264019	0.455205
REACTOME_TRIGLYCERIDE_CATABOLISM	0.790161	0.786642	1	-1.05238	0.377296	0.699777	-1.29569	0.138889	0.372956	-1.20469	0.200472	0.409041
REACTOME_TRIGLYCERIDE_METABOLISM	0.659238	0.924812	1	-1.05307	0.38835	0.700153	-1.15209	0.221766	0.499753	-0.70805	0.916667	0.866185
REACTOME_TRISTETRAPROLIN_TTP_ZFP36_BINDS_AND_DESTABILIZES_MRNA	1.16573	0.255765	1	1.22841	0.222437	1	-1.09293	0.352941	0.536637	-1.32519	0.184486	0.298598
REACTOME_TRNA_AMINOACYLATION	-1.12973	0.306584	0.584172	-1.25389	0.246988	0.553862	-1.24217	0.214844	0.420486	-1.51129	0.0796813	0.164219
REACTOME_TRNA_MODIFICATION_IN_THE_NUCLEUS_AND_CYTOSOL	0.848067	0.661448	1	1.02888	0.414079	1	-1.08906	0.368121	0.535458	-1.3995	0.141104	0.236983
REACTOME_TRNA_PROCESSING	-0.891958	0.586345	0.804308	-0.954378	0.484112	0.804347	-1.17467	0.279923	0.472902	-1.44392	0.0894309	0.204604
REACTOME_TRNA_PROCESSING_IN_THE_NUCLEUS	-0.946595	0.528807	0.750453	-1.11429	0.32316	0.659872	-1.138	0.307985	0.507226	-1.41719	0.100604	0.223183
REACTOME_TRP_CHANNELS	-0.845976	0.701903	0.848326	1.21405	0.210162	1	0.881018	0.607692	0.849756	1.40132	0.0956522	0.595485
REACTOME_UB_SPECIFIC_PROCESSING_PROTEASES	-1.09756	0.309478	0.606978	-1.3597	0.0942699	0.439151	-1.68946	0.00990099	0.0848608	-1.73773	0.00219298	0.0521376
REACTOME_UCH_PROTEINASES	-1.54117	0.0609524	0.224902	-1.5764	0.0503731	0.214317	-1.93655	0	0.00998091	-1.90317	0	0.0145686
REACTOME_UNBLOCKING_OF_NMDA_RECEPTORS_GLUTAMATE_BINDING_AND_ACTIVATION	0.956717	0.543396	1	-0.551091	0.983333	0.991648	1.65078	0.0335821	0.333927	1.40624	0.133094	0.612773
REACTOME_UNFOLDED_PROTEIN_RESPONSE_UPR_	-1.41615	0.0714286	0.33979	-1.18665	0.243243	0.595935	-0.97456	0.468813	0.646701	-1.04366	0.376087	0.533652
REACTOME_UPTAKE_AND_ACTIONS_OF_BACTERIAL_TOXINS	1.08723	0.305556	1	-1.22109	0.182099	0.573256	1.32331	0.138196	0.519666	1.1792	0.28152	0.636489
REACTOME_VASOPRESSIN_REGULATES_RENAL_WATER_HOMEOSTASIS_VIA_AQUAPORINS	0.675323	0.946955	1	-0.960655	0.5	0.802431	1.3225	0.115242	0.517124	0.942536	0.557659	0.736525
REACTOME_VEGFR2_MEDIATED_CELL_PROLIFERATION	-0.579706	0.951456	0.988741	-1.1016	0.30156	0.669947	1.23084	0.206704	0.601628	1.36326	0.1409	0.59478
REACTOME_VEGFR2_MEDIATED_VASCULAR_PERMEABILITY	-1.23057	0.19604	0.500712	-1.21863	0.187146	0.574457	1.3626	0.10728	0.488022	1.43049	0.0574713	0.579312
REACTOME_VIRAL_MESSENGER_RNA_SYNTHESIS	-1.39654	0.145161	0.361652	-1.2636	0.207156	0.555246	-1.09104	0.387795	0.536652	-1.27172	0.22334	0.342805
REACTOME_VISUAL_PHOTOTRANSDUCTION	-0.676006	0.947475	0.97024	-0.669642	0.941878	0.967544	-0.893633	0.713666	0.731866	0.59933	0.9904	0.968999
REACTOME_VITAMIN_B5_PANTOTHENATE_METABOLISM	-1.41655	0.0574949	0.34132	-1.3655	0.120066	0.431183	-1.18941	0.247917	0.460026	-1.29487	0.148472	0.323605
REACTOME_VOLTAGE_GATED_POTASSIUM_CHANNELS	1.23141	0.197107	1	-0.63655	0.94058	0.982799	1.59504	0.0494297	0.339001	1.56041	0.0427807	0.417852
REACTOME_VXPX_CARGO_TARGETING_TO_CILIUM	0.747901	0.803089	1	0.806169	0.759009	1	1.56581	0.015625	0.358219	1.61083	0.0212766	0.419279
REACTOME_WNT_LIGAND_BIOGENESIS_AND_TRAFFICKING	0.844103	0.693262	1	-0.424822	0.992883	1	-0.866016	0.670082	0.753987	-1.13251	0.272727	0.461523
REACTOME_WNT5A_DEPENDENT_INTERNALIZATION_OF_FZD4	-1.20528	0.223629	0.515184	-1.3342	0.13093	0.469218	0.913169	0.610039	0.820095	1.04958	0.404022	0.685633
REACTOME_XENOBIOTICS	1.25975	0.190926	1	-0.625808	0.93512	0.984203	1.02407	0.410822	0.743678	1.22724	0.229021	0.598954
REACTOME_ZBP1_DAI_MEDIATED_INDUCTION_OF_TYPE_I_IFNS	-1.18387	0.272	0.528059	1.33265	0.170526	1	-0.69855	0.829918	0.895674	0.752754	0.776892	0.884593
REACTOME_ZINC_TRANSPORTERS	-1.21049	0.221294	0.519034	0.570626	0.972789	1	-0.963944	0.49497	0.658809	-0.640637	0.920335	0.925311
